# Supplementary material for: Phenotypic effects of the Y chromosome are variable and structured in hybrids among house mouse recombinant lines
Source: Ecol Evol. 2019 May 7;9(10):6124–37. doi: 10.1002/ece3.5196 (PMC6540687; doi:10.1002/ece3.5196)
Supplement: Supplementary file 1 [file ECE3-9-6124-s001.txt]

>C57BL/6J
CCATGCACATCGTCAATCACTCTGTTACGTTTTAGAACGAACTATCGGTGT
>BUSNA
CATAGCACATCGTCGAACAGTCTGTTCCCCTTAGGAACGTGCTAAGGGTGG
>BULS
CATAGCACATCGTCGAACAGTCTGTTCCCCTTAGGAACGTGCTAAGGGTGG
>STUF
CCTAGCACATCGTCGAACAGTCTGTTCCCCTTAGGAACGTGCTAAGGGTGG
>STUS
CCTAGCACATCGTCGAACAGTCTGTTCCCCTTAGGAACGTGCTAAGGGTGG
>SCHEFE
CCTTGACTGAAGTAGAACAGCTTGTCCCGTCAAGGGGCGTACCTACGTCCT
>SCHEST
CCTTGACTGAAGTAGAACAGCTTGTCCCGTCAAGGGGCGTACCTACGTCCT
>STRA
CCTTGACTGAAGTAGGATAGCTTGTCCCGTCAAGGGGCGTACCAACGTCCT
>STRB
CCTTGACTGAAGTAGGATAGCTTGTCCCGTCAAGGGGCGTACCAACGTCCT
