# Supplementary material for: Phenotypic effects of the Y chromosome are variable and structured in hybrids among house mouse recombinant lines
Source: Ecol Evol. 2019 May 7;9(10):6124–37. doi: 10.1002/ece3.5196 (PMC6540687; doi:10.1002/ece3.5196)
Supplement: Supplementary file 2 [file ECE3-9-6124-s002.txt]

RL	ID	NoRL	BW	TWg	TWmg	SC	DHnorm	DH	AHnorm	AH	FDSH	FASH	ssp	WDS	locality
EF	R	1724	20.22	0.11	110	21.6	226	31	133	4	0.137	0.03	Mmm	STUF	Studenec
EF	R	1725	20.59	0.0914	91.4	15.8	148	22	77	5	0.149	0.065	Mmm	STUF	Studenec
EF	R	1726	22.89	0.1155	115.5	15.5	134	17	82	3	0.127	0.037	Mmm	STUF	Studenec
EF	R	1885	20.65	0.1193	119.3	22.6	234	17	145	8	0.073	0.055	Mmm	STUF	Studenec
EF	R	1886	20.91	0.1012	101.2	17.65	186	23	109	5	0.124	0.046	Mmm	STUF	Studenec
EF	R	1887	21.45	0.1146	114.6	20.45	211	19	114	4	0.09	0.035	Mmm	STUF	Studenec
EF	R	1888	19.92	0.1119	111.9	16	159	29	92	6	0.182	0.065	Mmm	STUF	Studenec
ES	R	2005	20.6	0.1027	102.7	17.1	181	27	107	7	0.149	0.065	Mmm	STUS	Studenec
ES	R	2263	21.36	0.1075	107.5	16	149	30	90	11	0.201	0.122	Mmm	STUS	Studenec
EL	R	835	17.72	0.0472	47.2	2.45	22	2	18	2	0.163	0.111	Mmm	BULS	Buskovice
EL	R	1836	16.62	0.0817	81.7	16.55	167	24	94	4	0.144	0.043	Mmm	BULS	Buskovice
EL	R	1837	16.57	0.0668	66.8	14.4	153	10	87	7	0.065	0.08	Mmm	BULS	Buskovice
EN	R	909	25.59	0.0875	87.5	16.65	189	13	147	5	0.069	0.034	Mmm	BUSNA	Buskovice
EN	R	910	20.57	0.0808	80.8	15.4	142	18	119	4	0.127	0.034	Mmm	BUSNA	Buskovice
EN	R	911	21.75	0.0926	92.6	15.2	163	7	125	3	0.043	0.024	Mmm	BUSNA	Buskovice
EN	R	912	21.6	0.0923	92.3	22.1	212	28	125	4	0.132	0.032	Mmm	BUSNA	Buskovice
EN	R	913	24.74	0.1091	109.1	29.25	315	23	110	7	0.073	0.064	Mmm	BUSNA	Buskovice
EN	R	1080	24.04	0.0717	71.7	11.2	121	16	65	8	0.132	0.123	Mmm	BUSNA	Buskovice
EN	R	1081	26.99	0.0862	86.2	16	175	12	102	4	0.069	0.039	Mmm	BUSNA	Buskovice
EN	R	1316	19.5	0.1037	103.7	20.05	210	15	142	27	0.071	0.19	Mmm	BUSNA	Buskovice
EN	R	1504	19.51	0.076	76	12.35	119	23	67	3	0.193	0.045	Mmm	BUSNA	Buskovice
UF	R	1517	16.76	0.0632	63.2	12.45	109	10	63	5	0.092	0.079	Mmm	STUF	Studenec
UF	R	1518	21.31	0.0885	88.5	13.4	139	26	87	6	0.187	0.069	Mmm	STUF	Studenec
UF	R	1519	15.4	0.0708	70.8	15.7	155	25	96	5	0.161	0.052	Mmm	STUF	Studenec
UF	R	1520	15.7	0.0659	65.9	8.85	89	13	59	16	0.146	0.271	Mmm	STUF	Studenec
UF	R	1521	17.54	0.0756	75.6	11.2	111	25	74	8	0.225	0.108	Mmm	STUF	Studenec
UF	R	1782	18.19	0.0711	71.1	11.65	111	16	70	11	0.144	0.157	Mmm	STUF	Studenec
UF	R	1783	20.22	0.0841	84.1	3.25	26	23	17	1	0.885	0.059	Mmm	STUF	Studenec
UF	R	2078	16.8	0.0768	76.8	11.35	121	23	77	10	0.19	0.13	Mmm	STUF	Studenec
UF	R	2079	17.12	0.0942	94.2	14.15	152	23	99	6	0.151	0.061	Mmm	STUF	Studenec
US	R	1865	21.73	0.0895	89.5	15	151	21	96	13	0.139	0.135	Mmm	STUS	Studenec
US	R	1866	20.53	0.0648	64.8	11.2	111	8	71	5	0.072	0.07	Mmm	STUS	Studenec
US	R	2001	17.92	0.0766	76.6	7.3	66	9	38	5	0.136	0.132	Mmm	STUS	Studenec
US	R	2002	21.39	0.0797	79.7	10.15	104	16	66	6	0.154	0.091	Mmm	STUS	Studenec
US	R	2003	21.17	0.076	76	10.3	102	7	63	10	0.069	0.159	Mmm	STUS	Studenec
UL	R	917	24.56	0.0663	66.3	6.95	61	9	128	25	0.148	0.195	Mmm	BULS	Buskovice
UL	R	918	19.57	0.1019	101.9	24.4	247	19	118	5	0.077	0.042	Mmm	BULS	Buskovice
UL	R	1056	23.68	0.0893	89.3	10.3	101	14	56	6	0.139	0.107	Mmm	BULS	Buskovice
UL	R	1057	19.21	0.0731	73.1	10.65	118	12	78	3	0.102	0.038	Mmm	BULS	Buskovice
UL	R	1058	21.02	0.096	96	20.2	201	17	119	8	0.085	0.067	Mmm	BULS	Buskovice
UL	R	1238	18.45	0.0931	93.1	17.1	157	31	89	13	0.197	0.146	Mmm	BULS	Buskovice
UL	R	1239	19.49	0.0958	95.8	22.4	228	22	138	13	0.096	0.094	Mmm	BULS	Buskovice
UL	R	1658	16.18	0.057	57	6.65	60	8	33	1	0.133	0.03	Mmm	BULS	Buskovice
UL	R	1659	16.48	0.0535	53.5	8.95	90	11	64	5	0.122	0.078	Mmm	BULS	Buskovice
UL	R	1660	21.28	0.082	82	13.3	129	21	87	9	0.163	0.103	Mmm	BULS	Buskovice
UN	R	854	21.5	0.0704	70.4	12.8	142	21	104	8	0.148	0.077	Mmm	BUSNA	Buskovice
UN	R	914	22.37	0.1186	118.6	25.2	254	29	127	6	0.114	0.047	Mmm	BUSNA	Buskovice
UN	R	915	21.61	0.094	94	16.55	161	11	125	10	0.068	0.08	Mmm	BUSNA	Buskovice
UN	R	916	20.93	0.0927	92.7	26.15	264	19	102	2	0.072	0.02	Mmm	BUSNA	Buskovice
UN	R	1062	22.55	0.0626	62.6	4.05	39	6	29	13	0.154	0.448	Mmm	BUSNA	Buskovice
UN	R	1063	25.73	0.087	87	13.3	136	19	76	10	0.14	0.132	Mmm	BUSNA	Buskovice
AF	R	934	15.88	0.0799	79.9	17.1	174	11	99	3	0.063	0.03	Mmm	STUF	Studenec
AF	R	935	17.14	0.0806	80.6	18.45	186	17	125	3	0.091	0.024	Mmm	STUF	Studenec
AF	R	936	21.28	0.0723	72.3	13.35	136	9	121	6	0.066	0.05	Mmm	STUF	Studenec
AF	R	1163	19.58	0.0698	69.8	20.9	210	14	122	3	0.067	0.025	Mmm	STUF	Studenec
AF	R	1649	15.22	0.0624	62.4	11.1	109	19	66	9	0.174	0.136	Mmm	STUF	Studenec
AF	R	1650	19.81	0.0942	94.2	15.35	146	21	82	7	0.144	0.085	Mmm	STUF	Studenec
AF	R	1651	19.25	0.0683	68.3	9	93	24	59	5	0.258	0.085	Mmm	STUF	Studenec
AF	R	1828	17.98	0.084	84	18.5	181	18	111	2	0.099	0.018	Mmm	STUF	Studenec
AF	R	1829	18.06	0.066	66	11.55	105	15	80	1	0.143	0.013	Mmm	STUF	Studenec
AF	R	1830	17.24	0.0924	92.4	15.9	150	13	82	7	0.087	0.085	Mmm	STUF	Studenec
AS	R	850	19.7	0.099	99	20.7	189	19	136	2	0.101	0.015	Mmm	STUS	Studenec
AS	R	851	24.31	0.0932	93.2	16.8	160	21	110	1	0.131	0.009	Mmm	STUS	Studenec
AS	R	852	20.25	0.073	73	12.2	120	14	120	11	0.117	0.092	Mmm	STUS	Studenec
AS	R	1085	21.29	0.0751	75.1	10.3	97	8	56	8	0.082	0.143	Mmm	STUS	Studenec
AS	R	1261	22.82	0.1012	101.2	14.7	163	16	97	7	0.098	0.072	Mmm	STUS	Studenec
AS	R	1262	21.99	0.0743	74.3	14.3	135	23	78	20	0.17	0.256	Mmm	STUS	Studenec
AS	R	1264	17.71	0.0803	80.3	10.95	113	20	67	13	0.177	0.194	Mmm	STUS	Studenec
AL	R	1064	19.99	0.1039	103.9	13.95	148	19	75	13	0.128	0.173	Mmm	BULS	Buskovice
AL	R	1065	19.21	0.0897	89.7	11.85	112	18	65	6	0.161	0.092	Mmm	BULS	Buskovice
AL	R	1399	19.35	0.0888	88.8	12.9	118	10	73	6	0.085	0.082	Mmm	BULS	Buskovice
AL	R	1401	17.58	0.0764	76.4	8.75	94	6	54	9	0.064	0.167	Mmm	BULS	Buskovice
AL	R	1614	19.52	0.085	85	12.9	129	21	80	4	0.163	0.05	Mmm	BULS	Buskovice
AL	R	1616	15.47	0.0814	81.4	13.75	128	22	78	2	0.172	0.026	Mmm	BULS	Buskovice
AL	R	1617	18.74	0.0908	90.8	20.4	198	29	81	4	0.146	0.049	Mmm	BULS	Buskovice
AL	R	1943	21.75	0.0771	77.1	9.4	91	13	57	4	0.143	0.07	Mmm	BULS	Buskovice
AL	R	1944	24.43	0.0964	96.4	14.25	151	21	86	7	0.139	0.081	Mmm	BULS	Buskovice
AN	R	811	20.17	0.0772	77.2	14.2	139	13	95	3	0.094	0.032	Mmm	BUSNA	Buskovice
AN	R	812	20.23	0.1079	107.9	23.9	245	12	108	8	0.049	0.074	Mmm	BUSNA	Buskovice
AN	R	813	20.73	0.0798	79.8	20.65	215	21	102	2	0.098	0.02	Mmm	BUSNA	Buskovice
AN	R	957	19.65	0.0938	93.8	22.3	218	26	127	3	0.119	0.024	Mmm	BUSNA	Buskovice
AN	R	958	18.6	0.0878	87.8	18.45	192	22	125	7	0.115	0.056	Mmm	BUSNA	Buskovice
AN	R	959	20.86	0.1013	101.3	17.85	164	26	127	2	0.159	0.016	Mmm	BUSNA	Buskovice
AN	R	1017	22.3	0.1025	102.5	26.35	259	30	99	13	0.116	0.131	Mmm	BUSNA	Buskovice
AN	R	1018	22.52	0.0953	95.3	22.15	230	36	82	14	0.157	0.171	Mmm	BUSNA	Buskovice
AN	R	1019	18.98	0.0833	83.3	20.95	210	19	104	15	0.09	0.144	Mmm	BUSNA	Buskovice
BF	R	1140	19.46	0.0867	86.7	14.15	132	13	76	15	0.098	0.197	Mmm	STUF	Studenec
BF	R	1355	20.57	0.1016	101.6	16.25	163	22	107	11	0.135	0.103	Mmm	STUF	Studenec
BF	R	1356	22.51	0.0833	83.3	14.45	150	12	84	11	0.08	0.131	Mmm	STUF	Studenec
BF	R	1357	17.81	0.086	86	12.25	129	11	66	8	0.085	0.121	Mmm	STUF	Studenec
BF	R	1358	19.59	0.0819	81.9	13.05	136	18	79	1	0.132	0.013	Mmm	STUF	Studenec
BF	R	1507	16.82	0.0901	90.1	14	129	9	78	3	0.07	0.038	Mmm	STUF	Studenec
BF	R	1509	19.56	0.0833	83.3	19.6	189	19	132	2	0.101	0.015	Mmm	STUF	Studenec
BF	R	1510	18.67	0.0858	85.8	15.8	149	12	84	5	0.081	0.06	Mmm	STUF	Studenec
BS	R	1391	16.95	0.0915	91.5	12.2	128	12	75	4	0.094	0.053	Mmm	STUS	Studenec
BS	R	1392	15.49	0.0694	69.4	13.1	122	11	77	6	0.09	0.078	Mmm	STUS	Studenec
BS	R	1393	19.39	0.09	90	11.9	123	8	67	4	0.065	0.06	Mmm	STUS	Studenec
BS	R	1708	23.1	0.0917	91.7	19.6	184	11	103	25	0.06	0.243	Mmm	STUS	Studenec
BS	R	1709	20.65	0.0823	82.3	15.8	167	23	90	8	0.138	0.089	Mmm	STUS	Studenec
BL	R	1157	19.13	0.0813	81.3	14.9	147	17	87	7	0.116	0.08	Mmm	BULS	Buskovice
BL	R	1158	17.28	0.0671	67.1	10.55	108	6	60	7	0.056	0.117	Mmm	BULS	Buskovice
BL	R	1767	19.36	0.0839	83.9	12.3	131	16	86	7	0.122	0.081	Mmm	BULS	Buskovice
BL	R	1768	20.87	0.0926	92.6	20.35	185	17	114	4	0.092	0.035	Mmm	BULS	Buskovice
BL	R	1769	19.44	0.0893	89.3	12.4	134	14	85	12	0.104	0.141	Mmm	BULS	Buskovice
BL	R	1850	22.75	0.0664	66.4	6.6	56	11	34	5	0.196	0.147	Mmm	BULS	Buskovice
BL	R	1904	22.03	0.0751	75.1	11.4	118	11	72	14	0.093	0.194	Mmm	BULS	Buskovice
BL	R	1905	19.37	0.0639	63.9	8.45	85	11	55	16	0.129	0.291	Mmm	BULS	Buskovice
BL	R	1907	18.41	0.0687	68.7	10.45	93	11	52	9	0.118	0.173	Mmm	BULS	Buskovice
BL	R	2055	21.44	0.0799	79.9	10.95	106	14	118	18	0.132	0.153	Mmm	BULS	Buskovice
BL	R	2056	18.22	0.0577	57.7	7.35	78	12	111	7	0.154	0.063	Mmm	BULS	Buskovice
BL	R	2057	20.59	0.0727	72.7	9.9	103	16	111	10	0.155	0.09	Mmm	BULS	Buskovice
BN	R	1133	25.08	0.0771	77.1	10.4	98	15	56	10	0.153	0.179	Mmm	BUSNA	Buskovice
BN	R	1698	20.73	0.0713	71.3	6.85	62	4	38	4	0.065	0.105	Mmm	BUSNA	Buskovice
BN	R	1699	17.34	0.0687	68.7	10.75	106	13	56	5	0.123	0.089	Mmm	BUSNA	Buskovice
BN	R	1700	20.4	0.0674	67.4	5.75	60	12	35	2	0.2	0.057	Mmm	BUSNA	Buskovice
BN	R	1700A	20.85	0.0936	93.6	15.35	151	20	84	4	0.132	0.048	Mmm	BUSNA	Buskovice
LA	R	841	23.14	0.0911	91.1	20.45	206	33	100	5	0.16	0.05	Mmd	STRA	Straas
LA	R	842	20.52	0.0709	70.9	6.4	57	5	92	8	0.088	0.087	Mmd	STRA	Straas
LA	R	843	18.17	0.0491	49.1	0.35	2	0	104	58	0	0.558	Mmd	STRA	Straas
LA	R	2136	25.02	0.0832	83.2	22.8	252	34	156	5	0.135	0.032	Mmd	STRA	Straas
LA	R	2137	20.69	0.0697	69.7	13.15	137	48	91	36	0.35	0.396	Mmd	STRA	Straas
LA	R	2288	24.9	0.0797	79.7	14.25	142	42	84	59	0.296	0.702	Mmd	STRA	Straas
LB	R	948	19.06	0.0784	78.4	21.75	206	20	91	3	0.097	0.033	Mmd	STRB	Straas
LB	R	1116	19.2	0.0889	88.9	28.5	291	71	114	8	0.244	0.07	Mmd	STRB	Straas
LB	R	1325	18.12	0.0823	82.3	17.95	165	25	108	6	0.152	0.056	Mmd	STRB	Straas
LB	R	1574	19.48	0.0602	60.2	12.2	130	21	75	7	0.162	0.093	Mmd	STRB	Straas
LB	R	1575	16.97	0.0679	67.9	12.55	123	20	76	4	0.163	0.053	Mmd	STRB	Straas
LB	R	2017	24.68	0.0939	93.9	20.25	202	32	116	11	0.158	0.095	Mmd	STRB	Straas
LB	R	2018	17.82	0.0786	78.6	20.6	219	29	123	4	0.132	0.033	Mmd	STRB	Straas
LB	R	2273	20.58	0.0919	91.9	14.15	152	29	95	5	0.191	0.053	Mmd	STRB	Straas
LB	R	2274	20.86	0.0827	82.7	15.45	159	33	124	21	0.208	0.169	Mmd	STRB	Straas
LE	R	1090	19.9	0.085	85	14.1	138	13	87	11	0.094	0.126	Mmd	SCHEFE	Schweben
LE	R	1267	19.03	0.0886	88.6	18.6	173	37	112	5	0.214	0.045	Mmd	SCHEFE	Schweben
LE	R	1268	20.53	0.1039	103.9	22.75	252	40	207	19	0.159	0.092	Mmd	SCHEFE	Schweben
LE	R	1269	19.65	0.1173	117.3	21.35	215	43	131	9	0.2	0.069	Mmd	SCHEFE	Schweben
LE	R	1438	18.04	0.1112	111.2	16.9	182	28	102	4	0.154	0.039	Mmd	SCHEFE	Schweben
LE	R	1439	17.5	0.0986	98.6	14.85	156	19	90	7	0.122	0.078	Mmd	SCHEFE	Schweben
LE	R	1440	17.4	0.0588	58.8	3.5	41	10	27	9	0.244	0.333	Mmd	SCHEFE	Schweben
LE	R	2291	19.57	0.0865	86.5	12.3	109	26	88	32	0.239	0.364	Mmd	SCHEFE	Schweben
LU	R	1772	16.66	0.0614	61.4	11.05	111	27	65	6	0.243	0.092	Mmd	SCHUNT	Schweben
LU	R	1773	18.18	0.0598	59.8	15.4	155	37	99	24	0.239	0.242	Mmd	SCHUNT	Schweben
LU	R	1855	20.61	0.0794	79.4	13.75	134	36	83	19	0.269	0.229	Mmd	SCHUNT	Schweben
LU	R	1856	18.71	0.0988	98.8	19.25	203	37	119	5	0.182	0.042	Mmd	SCHUNT	Schweben
LU	R	2396	16.94	0.0932	93.2	17.05	164	63	91	23	0.384	0.253	Mmd	SCHUNT	Schweben
LU	R	2397	18.93	0.092	92	18.65	187	45	123	20	0.241	0.163	Mmd	SCHUNT	Schweben
LU	R	2397A	21.16	0.1004	100.4	14.75	151	27	95	10	0.179	0.105	Mmd	SCHUNT	Schweben
NB	R	1244	16.24	0.0859	85.9	18.05	170	57	100	10	0.335	0.1	Mmd	STRB	Straas
NB	R	1245	16.2	0.0764	76.4	9.7	104	36	65	40	0.346	0.615	Mmd	STRB	Straas
NB	R	1426	23.52	0.0777	77.7	11.15	111	35	65	62	0.315	0.954	Mmd	STRB	Straas
NB	R	1597	23.44	0.082	82	20.7	203	29	114	7	0.143	0.061	Mmd	STRB	Straas
NB	R	1598	18.62	0.0669	66.9	9.4	87	21	56	36	0.241	0.643	Mmd	STRB	Straas
NB	R	1599	20.15	0.0826	82.6	10.7	112	21	67	25	0.188	0.373	Mmd	STRB	Straas
NB	R	1600	20.5	0.0797	79.7	10.6	112	48	72	31	0.429	0.431	Mmd	STRB	Straas
NB	R	1784	18.35	0.1095	109.5	20.1	216	50	133	10	0.231	0.075	Mmd	STRB	Straas
NE	R	1033	19.22	0.0817	81.7	18.4	183	36	82	11	0.197	0.134	Mmd	SCHEFE	Schweben
NE	R	1250	20.15	0.101	101	25.3	261	54	172	6	0.207	0.035	Mmd	SCHEFE	Schweben
NE	R	1251	17.62	0.0882	88.2	17	164	37	96	8	0.226	0.083	Mmd	SCHEFE	Schweben
NE	R	1252	16.51	0.0765	76.5	15.1	133	43	81	4	0.323	0.049	Mmd	SCHEFE	Schweben
NE	R	1685	19.49	0.0964	96.4	23.05	233	41	140	7	0.176	0.05	Mmd	SCHEFE	Schweben
NE	R	1686	17.38	0.0845	84.5	29.9	317	36	191	28	0.114	0.147	Mmd	SCHEFE	Schweben
NE	R	1780	18.56	0.0866	86.6	22.95	238	39	136	5	0.164	0.037	Mmd	SCHEFE	Schweben
NU	R	794	20.3	0.0951	95.1	20.65	200	25	125	6	0.125	0.048	Mmd	SCHUNT	Schweben
NU	R	795	18.21	0.1146	114.6	21.8	190	37	141	9	0.195	0.064	Mmd	SCHUNT	Schweben
NU	R	960	17.3	0.1085	108.5	27.85	271	33	100	12	0.122	0.12	Mmd	SCHUNT	Schweben
NU	R	961	21.36	0.0889	88.9	26.85	274	50	111	3	0.182	0.027	Mmd	SCHUNT	Schweben
NU	R	962	18.58	0.0972	97.2	19.3	200	39	107	3	0.195	0.028	Mmd	SCHUNT	Schweben
NU	R	1034	23.74	0.0933	93.3	17.1	169	33	100	5	0.195	0.05	Mmd	SCHUNT	Schweben
NU	R	1035	17.51	0.0948	94.8	23.4	224	38	133	7	0.17	0.053	Mmd	SCHUNT	Schweben
NU	R	1036	18.57	0.0906	90.6	20.6	217	41	125	9	0.189	0.072	Mmd	SCHUNT	Schweben
NU	R	1330	20.71	0.1083	108.3	19.8	194	41	131	21	0.211	0.16	Mmd	SCHUNT	Schweben
FA	R	829	17.54	0.0605	60.5	7.25	69	11	68	18	0.159	0.265	Mmd	STRA	Straas
FA	R	830	19.13	0.07	70	7.55	80	16	100	5	0.2	0.05	Mmd	STRA	Straas
FA	R	831	18.01	0.0734	73.4	11.45	112	30	99	59	0.268	0.596	Mmd	STRA	Straas
FA	R	1580	21.37	0.0923	92.3	14.95	144	27	74	5	0.188	0.068	Mmd	STRA	Straas
FA	R	1581	19.42	0.0824	82.4	11.45	110	42	68	9	0.382	0.132	Mmd	STRA	Straas
FA	R	1582	21.43	0.0809	80.9	15.2	168	31	128	1	0.185	0.008	Mmd	STRA	Straas
FA	R	1776	20.36	0.0621	62.1	14.05	135	22	82	3	0.163	0.037	Mmd	STRA	Straas
FA	R	1777	21.93	0.0799	79.9	11.8	116	33	80	4	0.284	0.05	Mmd	STRA	Straas
FA	R	1945	28.27	0.0919	91.9	19.8	208	33	127	16	0.159	0.126	Mmd	STRA	Straas
FA	R	1946	23.28	0.0879	87.9	11.6	117	33	79	5	0.282	0.063	Mmd	STRA	Straas
FA	R	1947	24.44	0.0728	72.8	10.25	114	33	72	3	0.289	0.042	Mmd	STRA	Straas
FB	R	1586	20.32	0.0525	52.5	6.85	70	18	43	3	0.257	0.07	Mmd	STRB	Straas
FB	R	1587	22.9	0.075	75	10.55	105	30	62	11	0.286	0.177	Mmd	STRB	Straas
FB	R	1588	16.49	0.0461	46.1	1.4	12	7	17	15	0.583	0.882	Mmd	STRB	Straas
FB	R	1590	16.32	0.0466	46.6	4.2	43	11	21	2	0.256	0.095	Mmd	STRB	Straas
FB	R	1744	16.02	0.0398	39.8	3.45	41	10	26	9	0.244	0.346	Mmd	STRB	Straas
FB	R	1745	19.9	0.0686	68.6	6.5	65	23	36	34	0.354	0.944	Mmd	STRB	Straas
FB	R	1746	17.4	0.0798	79.8	12.05	117	39	72	11	0.333	0.153	Mmd	STRB	Straas
FB	R	1833	20.93	0.088	88	13.9	146	22	94	20	0.151	0.213	Mmd	STRB	Straas
FE	R	867	19.16	0.1001	100.1	22.7	212	30	96	18	0.142	0.188	Mmd	SCHEFE	Schweben
FE	R	868	19.43	0.0956	95.6	13.7	141	29	95	6	0.206	0.063	Mmd	SCHEFE	Schweben
FE	R	974	23.3	0.0863	86.3	14.95	147	29	114	10	0.197	0.088	Mmd	SCHEFE	Schweben
FE	R	975	21.26	0.1062	106.2	24.5	255	32	130	4	0.125	0.031	Mmd	SCHEFE	Schweben
FE	R	976	24.62	0.093	93	20.65	201	21	110	7	0.104	0.064	Mmd	SCHEFE	Schweben
FE	R	1112	21.22	0.0951	95.1	21.55	214	24	131	10	0.112	0.076	Mmd	SCHEFE	Schweben
FE	R	1113	17.45	0.096	96	19.85	192	28	107	5	0.146	0.047	Mmd	SCHEFE	Schweben
FE	R	1312	19.15	0.0928	92.8	21.5	216	45	126	4	0.208	0.032	Mmd	SCHEFE	Schweben
FE	R	1313	21.36	0.0856	85.6	18.55	187	30	108	12	0.16	0.111	Mmd	SCHEFE	Schweben
FE	R	1314	21.16	0.0931	93.1	19.75	211	23	123	4	0.109	0.033	Mmd	SCHEFE	Schweben
FE	R	1464	18.77	0.0717	71.7	10.4	101	18	59	10	0.178	0.169	Mmd	SCHEFE	Schweben
FE	R	1465	20.3	0.079	79	11.4	111	30	63	8	0.27	0.127	Mmd	SCHEFE	Schweben
FE	R	1466	20.84	0.1044	104.4	16.2	165	40	93	5	0.242	0.054	Mmd	SCHEFE	Schweben
FU	R	1298	21.17	0.0945	94.5	18.75	189	41	107	8	0.217	0.075	Mmd	SCHUNT	Schweben
FU	R	1299	17.78	0.0857	85.7	15.5	161	36	91	5	0.224	0.055	Mmd	SCHUNT	Schweben
FU	R	1470	24.85	0.0923	92.3	16.2	167	45	90	10	0.269	0.111	Mmd	SCHUNT	Schweben
FU	R	1583	25.05	0.084	84	19.95	205	41	123	13	0.2	0.106	Mmd	SCHUNT	Schweben
FU	R	1584	21.63	0.0989	98.9	22.35	225	24	133	16	0.107	0.12	Mmd	SCHUNT	Schweben
FU	R	1585	21.85	0.0986	98.6	26.9	263	28	99	8	0.106	0.081	Mmd	SCHUNT	Schweben
FU	R	1663	19.5	0.0784	78.4	13.2	130	23	82	15	0.177	0.183	Mmd	SCHUNT	Schweben
FU	R	1668	23.45	0.0881	88.1	18.6	181	39	113	18	0.215	0.159	Mmd	SCHUNT	Schweben
SA	R	818	16.47	0.0666	66.6	10.9	99	18	88	6	0.182	0.068	Mmd	STRA	Straas
SA	R	1026	17.85	0.08	80	15.65	150	16	92	5	0.107	0.054	Mmd	STRA	Straas
SA	R	1027	19.91	0.0659	65.9	10.85	107	10	40	2	0.093	0.05	Mmd	STRA	Straas
SA	R	1028	13.91	0.0739	73.9	14.7	138	23	78	5	0.167	0.064	Mmd	STRA	Straas
SA	R	1307	16.76	0.0843	84.3	13.6	142	32	88	1	0.225	0.011	Mmd	STRA	Straas
SA	R	1307a	16.38	0.0813	81.3	12.5	110	16	72	5	0.145	0.069	Mmd	STRA	Straas
SB	R	941	21.42	0.0796	79.6	17.45	173	17	127	23	0.098	0.181	Mmd	STRB	Straas
SB	R	1320	21.81	0.0953	95.3	16.15	173	31	105	23	0.179	0.219	Mmd	STRB	Straas
SB	R	1321	22.06	0.0828	82.8	9.65	100	24	51	17	0.24	0.333	Mmd	STRB	Straas
SB	R	1477	20.07	0.0796	79.6	14.75	154	46	82	25	0.299	0.305	Mmd	STRB	Straas
SB	R	1478	17.59	0.0712	71.2	10.45	109	14	68	7	0.128	0.103	Mmd	STRB	Straas
SB	R	1652	17.85	0.0802	80.2	13.85	139	33	79	7	0.237	0.089	Mmd	STRB	Straas
SB	R	1653	22.05	0.07	70	10.75	106	31	69	10	0.292	0.145	Mmd	STRB	Straas
SB	R	1654	21.26	0.0561	56.1	3.65	35	13	18	17	0.371	0.944	Mmd	STRB	Straas
SE	R	980	22.5	0.0996	99.6	26.35	236	41	95	5	0.174	0.053	Mmd	SCHEFE	Schweben
SE	R	1432	20.46	0.0882	88.2	8.7	81	34	50	11	0.42	0.22	Mmd	SCHEFE	Schweben
SE	R	1433	16.12	0.0619	61.9	9.45	90	18	51	11	0.2	0.216	Mmd	SCHEFE	Schweben
SE	R	1713	19.84	0.0931	93.1	21.2	188	40	108	7	0.213	0.065	Mmd	SCHEFE	Schweben
SE	R	1716	18.54	0.0834	83.4	13.9	146	46	85	15	0.315	0.176	Mmd	SCHEFE	Schweben
SE	R	1717	17.25	0.0631	63.1	8.05	75	17	46	5	0.227	0.109	Mmd	SCHEFE	Schweben
SE	R	2010	23.79	0.0832	83.2	23.4	234	37	134	8	0.158	0.06	Mmd	SCHEFE	Schweben
SE	R	2011	21.05	0.0724	72.4	18.15	183	27	105	9	0.148	0.086	Mmd	SCHEFE	Schweben
SU	R	823	19.67	0.0957	95.7	22.3	225	40	97	4	0.178	0.041	Mmd	SCHUNT	Schweben
SU	R	824	20.96	0.0884	88.4	16.3	155	33	87	20	0.213	0.23	Mmd	SCHUNT	Schweben
SU	R	988	22.67	0.0909	90.9	16.8	182	30	99	13	0.165	0.131	Mmd	SCHUNT	Schweben
SU	R	989	19.08	0.0868	86.8	15.75	163	33	91	11	0.202	0.121	Mmd	SCHUNT	Schweben
SU	R	990	24.71	0.096	96	24.35	253	61	91	6	0.241	0.066	Mmd	SCHUNT	Schweben
SU	R	1513	21.52	0.068	68	12.55	131	31	79	3	0.237	0.038	Mmd	SCHUNT	Schweben
SU	R	1514	15.46	0.0774	77.4	13.2	114	18	72	4	0.158	0.056	Mmd	SCHUNT	Schweben
SU	R	1515	17.7	0.0604	60.4	6.8	71	17	40	4	0.239	0.1	Mmd	SCHUNT	Schweben
