# Supplementary material for: Phenotypic effects of the Y chromosome are variable and structured in hybrids among house mouse recombinant lines
Source: Ecol Evol. 2019 May 7;9(10):6124–37. doi: 10.1002/ece3.5196 (PMC6540687; doi:10.1002/ece3.5196)
Supplement: Supplementary file 3 [file ECE3-9-6124-s003.txt]

## Supplementary Material S3

rm(list=ls(all=TRUE))

## Make sure you have installed the libraries listed below
library(PMCMR)
library(MASS)
library(dplyr)
library(lme4)
library(ggplot2)
library(sjPlot)
library(lmerTest)
library(reshape)
library(ggthemes)
library(ggpubr)

## Load dataset from Supplementary Material S2 to actual directory

ris <- read.table("./Supplementary Material S2_Phenotypes.txt", header = TRUE)

summary(ris)
##summary(ris)

## shapiro test of normality 
tapply(ris$BW, ris$ssp, shapiro.test);tapply(ris$BW, ris$locality, shapiro.test);tapply(ris$BW, ris$WDS, shapiro.test)
## exclude RL populated only with two individuals (it is not possible to estimate normality then)  
ris2 <- ris[-c(8,9),]; head(ris2)
tapply(ris2$BW, ris2$RL, shapiro.test)
tapply(ris$SC, ris$ssp, shapiro.test);tapply(ris$SC, ris$locality, shapiro.test);tapply(ris$SC, ris$WDS, shapiro.test);tapply(ris2$SC, ris2$RL, shapiro.test)
tapply(ris$TWg, ris$ssp, shapiro.test);tapply(ris$TWg, ris$locality, shapiro.test);tapply(ris$TWg, ris$WDS, shapiro.test);tapply(ris2$TWg, ris2$RL, shapiro.test)
tapply(ris$FDSH, ris$ssp, shapiro.test);tapply(ris$FDSH, ris$locality, shapiro.test);tapply(ris$FDSH, ris$WDS, shapiro.test);tapply(ris2$FDSH, ris2$RL, shapiro.test)
tapply(ris$FASH, ris$ssp, shapiro.test);tapply(ris$FASH, ris$locality, shapiro.test);tapply(ris$FASH, ris$WDS, shapiro.test);tapply(ris2$FASH, ris2$RL, shapiro.test)

##bartlett test of homogenity of variance for normaly distributed data
bartlett.test(sqrt(BW)~ssp, data = ris);bartlett.test(BW~locality, data = ris);bartlett.test(BW~WDS, data = ris);bartlett.test(BW~RL, data = ris2)
bartlett.test(SC~ssp, data = ris);bartlett.test(SC~locality, data = ris);bartlett.test(SC~WDS, data = ris);bartlett.test(SC~RL, data = ris2)
bartlett.test(TWg~ssp, data = ris);bartlett.test(TWg~locality, data = ris);bartlett.test(TWg~WDS, data = ris);bartlett.test(TWg~RL, data = ris2)


## tests of phenotype differences between groups as described in paper

## BW
#ssp
t.test(BW~ssp, data = ris)

# Mmd
domesticus <- subset(ris, ssp=="Mmd")
head(domesticus)

t.test(BW~locality, data = domesticus)

# Schweben
schweben <- subset(ris, locality=="Schweben")
head(schweben)
t.test(BW~WDS, data = schweben)

# SCHEFE
schefe <- subset(ris, WDS=="SCHEFE")
head(schefe)
aov.bw.schefe <- aov(BW~RL, data = schefe)
shapiro.test(resid(aov.bw.schefe))
summary(aov.bw.schefe)
ph.bw.schefe <- TukeyHSD(aov.bw.schefe<- aov(BW~RL, data = schefe))
ph.bw.schefe

#SCHUNT
schunt <- subset(ris, WDS=="SCHUNT")
head(schunt)
aov.bw.schunt <- aov(BW~RL, data = schunt)
shapiro.test(resid(aov.bw.schunt))
summary(aov.bw.schunt)
ph.bw.schunt <- TukeyHSD(aov(BW~RL, data = schunt))
ph.bw.schunt

## Straas
straas <- subset(ris, locality=="Straas")
head(straas)
t.test(BW~WDS, data = straas)

#STRB
strb <- subset(ris, WDS=="STRB")
head(strb)
aov.bw.strb <- aov(BW~RL, data = strb)
shapiro.test(resid(aov.bw.strb))
summary(aov.bw.strb)
ph.bw.strb <- TukeyHSD(aov(BW~RL, data = strb))
ph.bw.strb

#STRA
stra <- subset(ris, WDS=="STRA")
head(stra)
aov.bw.stra <- aov(BW~RL, data = stra)
shapiro.test(resid(aov.bw.stra))
ph.bw.stra <- TukeyHSD(aov(BW~RL, data = stra))
ph.bw.stra

## Mmm
musculus <- subset(ris, ssp=="Mmm")
head(musculus)
t.test(BW~locality, data = musculus)

# Buskovice
buskovice <- subset(ris, locality=="Buskovice")
head(buskovice)
t.test(BW~WDS, data = buskovice)

# BUSNA
busna <- subset(ris, WDS=="BUSNA")
head(busna)
aov.bw.busna <- aov(BW~RL, data = busna)
shapiro.test(resid(aov.bw.busna))
summary(aov.bw.busna)
ph.bw.busna <- TukeyHSD(aov(BW~RL, data = busna))
ph.bw.busna

# BULS
buls <- subset(ris, WDS=="BULS")
head(buls)
aov.bw.buls <- aov(BW~RL, data = buls)
shapiro.test(resid(aov.bw.buls))
summary(aov.bw.buls)
ph.bw.buls <- TukeyHSD(aov(BW~RL, data = buls))
ph.bw.buls

# Studenec
studenec <- subset(ris, locality=="Studenec")
head(studenec)
t.test(BW~WDS, data = studenec)

# STUS
stus <- subset(ris, WDS=="STUS")
head(stus)
aov.bw.stus <- aov(BW~RL, data = stus)
shapiro.test(resid(aov.bw.stus))
summary(aov.bw.stus)
ph.bw.stus <- TukeyHSD(aov(BW~RL, data = stus))
ph.bw.stus

# STUF
stuf <- subset(ris, WDS=="STUF")
head(stuf)
aov.bw.stuf <- aov(BW~RL, data = stuf)
shapiro.test(resid(aov.bw.stuf))
summary(aov.bw.stuf)
ph.bw.stuf <- TukeyHSD(aov(BW~RL, data = stuf))
ph.bw.stuf

## SC
## Note all subsets were defined above when first variable, BW, was analyzed
t.test(SC~ssp, data = ris)

## domesticus
t.test(SC~locality, data = domesticus)

# Schweben
t.test(SC~WDS, data = schweben)

# SCHEFE
aov.SC.schefe <- aov(SC~RL, data = schefe)
shapiro.test(resid(aov.SC.schefe))
summary(aov.SC.schefe)
ph.SC.schefe <- TukeyHSD(aov.SC.schefe<- aov(SC~RL, data = schefe))
ph.SC.schefe

#SCHUNT
aov.SC.schunt <- aov(SC~RL, data = schunt)
shapiro.test(resid(aov.SC.schunt))
summary(aov.SC.schunt)
ph.SC.schunt <- TukeyHSD(aov(SC~RL, data = schunt))
ph.SC.schunt

## Straas
t.test(SC~WDS, data = straas)

#STRB
aov.SC.strb <- aov(SC~RL, data = strb)
shapiro.test(resid(aov.SC.strb))
summary(aov.SC.strb)
ph.SC.strb <- TukeyHSD(aov(SC~RL, data = strb))
ph.SC.strb

#STRA
aov.SC.stra <- aov(SC~RL, data = stra)
shapiro.test(resid(aov.SC.stra))
summary(aov.SC.stra)
ph.SC.stra <- TukeyHSD(aov(SC~RL, data = stra))
ph.SC.stra

## Mmm
t.test(SC~locality, data = musculus)

# Buskovice
t.test(SC~WDS, data = buskovice)

# BUSNA
aov.SC.busna <- aov(SC~RL, data = busna)
shapiro.test(resid(aov.SC.busna))
summary(aov.SC.busna)
ph.SC.busna <- TukeyHSD(aov(SC~RL, data = busna))
ph.SC.busna

# BULS
aov.SC.buls <- aov(SC~RL, data = buls)
shapiro.test(resid(aov.SC.buls))
summary(aov.SC.buls)
ph.SC.buls <- TukeyHSD(aov(SC~RL, data = buls))
ph.SC.buls

# Studenec
t.test(SC~WDS, data = studenec)

# STUS
aov.SC.stus <- aov(SC~RL, data = stus)
shapiro.test(resid(aov.SC.stus))
summary(aov.SC.stus)
ph.SC.stus <- TukeyHSD(aov(SC~RL, data = stus))
ph.SC.stus

# STUF
aov.SC.stuf <- aov(SC~RL, data = stuf)
shapiro.test(resid(aov.SC.stuf))
summary(aov.SC.stuf)
ph.SC.stuf <- TukeyHSD(aov(SC~RL, data = stuf))
ph.SC.stuf


## TWg
## Note all subsets were defined above when first variable, BW, was analyzed
#ssp
t.test(TWg~ssp, data = ris)

# Mmd
t.test(TWg~locality, data = domesticus)

# Schweben
t.test(TWg~WDS, data = schweben)

# SCHEFE
aov.TWg.schefe <- aov(TWg~RL, data = schefe)
shapiro.test(resid(aov.TWg.schefe))
summary(aov.TWg.schefe)
ph.TWg.schefe <- TukeyHSD(aov(TWg~RL, data = schefe))
ph.TWg.schefe

#SCHUNT
aov.TWg.schunt <- aov(TWg~RL, data = schunt)
shapiro.test(resid(aov.TWg.schunt))
summary(aov.TWg.schunt)
ph.TWg.schunt <- TukeyHSD(aov(TWg~RL, data = schunt))
ph.TWg.schunt

## Straas
t.test(TWg~WDS, data = straas)

#STRB
aov.TWg.strb <- aov(TWg~RL, data = strb)
shapiro.test(resid(aov.TWg.strb))
summary(aov.TWg.strb)
ph.TWg.strb <- TukeyHSD(aov(TWg~RL, data = strb))
ph.TWg.strb

#STRA
aov.TWg.stra <- aov(TWg~RL, data = stra)
shapiro.test(resid(aov.TWg.stra))
summary(aov.TWg.stra)
ph.TWg.stra <- TukeyHSD(aov(TWg~RL, data = stra))
ph.TWg.stra

## Mmm
t.test(TWg~locality, data = musculus)

# Buskovice
t.test(TWg~WDS, data = buskovice)

# BUSNA
aov.TWg.busna <- aov(TWg~RL, data = busna)
shapiro.test(resid(aov.TWg.busna))
summary(aov.TWg.busna)
ph.TWg.busna <- TukeyHSD(aov(TWg~RL, data = busna))
ph.TWg.busna

# BULS
aov.TWg.buls <- aov(TWg~RL, data = buls)
shapiro.test(resid(aov.TWg.buls))
summary(aov.TWg.buls)
ph.TWg.buls <- TukeyHSD(aov(TWg~RL, data = buls))
ph.TWg.buls

# Studenec
t.test(TWg~WDS, data = studenec)

# STUS
aov.TWg.stus <- aov(TWg~RL, data = stus)
shapiro.test(resid(aov.TWg.stus))
summary(aov.TWg.stus)
ph.TWg.stus <- TukeyHSD(aov(TWg~RL, data = stus))
ph.TWg.stus

# STUF
aov.TWg.stuf <- aov(TWg~RL, data = stuf)
shapiro.test(resid(aov.TWg.stuf))
summary(aov.TWg.stuf)
ph.TWg.stuf <- TukeyHSD(aov(TWg~RL, data = stuf))
ph.TWg.stuf


## non-parametric tests

## FASH
## intersubspecies level
wilcox.test(FASH~ssp, data = ris)
boxplot(FASH~ssp, data = ris)

## Note all subsets were defined above when first variable, BW, was analyzed
## domesticus
wilcox.test(FASH~locality, data = domesticus)
boxplot(FASH~locality, data = domesticus)

## Schweben
wilcox.test(FASH~WDS, data = schweben)
boxplot(FASH~WDS, data = schweben)

#schefe
kruskal.test(FASH~RL, data = schefe)
posthoc.kruskal.nemenyi.test(x=schefe$FASH, g=schefe$RL, dist = "Tukey")

# schunt
kruskal.test(FASH~RL, data = schunt)
posthoc.kruskal.nemenyi.test(x=schunt$FASH, g=schunt$RL, dist = "Tukey")

## Straas
wilcox.test(FASH~WDS, data = straas)
boxplot(FASH~WDS, data = straas)

# STRA
kruskal.test(FASH~RL, data = stra)
posthoc.kruskal.nemenyi.test(x=stra$FASH, g=stra$RL, dist = "Tukey")

#STRB
kruskal.test(FASH~RL, data = strb)
posthoc.kruskal.nemenyi.test(x=strb$FASH, g=strb$RL, dist = "Tukey")
boxplot(FASH~RL, data = strb)

## musculus
wilcox.test(FASH~locality, data = musculus)

## buskovice
wilcox.test(FASH~WDS, data = buskovice)

## BUSNA
kruskal.test(FASH~RL, data = busna)
posthoc.kruskal.nemenyi.test(x=busna$FASH, g=busna$RL, dist = "Tukey")

##BULS
kruskal.test(FASH~RL, data = buls)
posthoc.kruskal.nemenyi.test(x=buls$FASH, g=buls$RL, dist = "Tukey")

## studenec
wilcox.test(FASH~WDS, data = studenec)

# STUF
kruskal.test(FASH~RL, data = stuf)
posthoc.kruskal.nemenyi.test(x=stuf$FASH, g=stuf$RL, dist = "Tukey")

# STUS
kruskal.test(FASH~RL, data = stus)
posthoc.kruskal.nemenyi.test(x=stus$FASH, g=stus$RL, dist = "Tukey")


## FDSH
## intersubspecies level
wilcox.test(FDSH~ssp, data = ris)
boxplot(FDSH~ssp, data = ris)

## Note all data subsets were defined above when first variable, BW, was analyzed
## domesticus
wilcox.test(FDSH~locality, data = domesticus)
boxplot(FDSH~locality, data = domesticus)

## Schweben
wilcox.test(FDSH~WDS, data = schweben)
boxplot(FDSH~WDS, data = schweben)

#schefe
kruskal.test(FDSH~RL, data = schefe)
posthoc.kruskal.nemenyi.test(x=schefe$FDSH, g=schefe$RL, dist = "Tukey")

# schunt
kruskal.test(FDSH~RL, data = schunt)
posthoc.kruskal.nemenyi.test(x=schunt$FDSH, g=schunt$RL, dist = "Tukey")

## Straas
wilcox.test(FDSH~WDS, data = straas)
boxplot(FDSH~WDS, data = straas)

# STRA
kruskal.test(FDSH~RL, data = stra)
posthoc.kruskal.nemenyi.test(x=stra$FDSH, g=stra$RL, dist = "Tukey")

#STRB
kruskal.test(FDSH~RL, data = strb)
posthoc.kruskal.nemenyi.test(x=strb$FDSH, g=strb$RL, dist = "Tukey")
boxplot(FDSH~RL, data = strb)

## musculus
wilcox.test(FDSH~locality, data = musculus)

## buskovice
wilcox.test(FDSH~WDS, data = buskovice)

## BUSNA
kruskal.test(FDSH~RL, data = busna)
posthoc.kruskal.nemenyi.test(x=busna$FDSH, g=busna$RL, dist = "Tukey")

##BULS
kruskal.test(FDSH~WDS, data = buls)
posthoc.kruskal.nemenyi.test(x=buls$FDSH, g=buls$RL, dist = "Tukey")

## studenec
wilcox.test(FDSH~WDS, data = studenec)

# STUF
kruskal.test(FDSH~RL, data = stuf)
posthoc.kruskal.nemenyi.test(x=stuf$FDSH, g=stuf$RL, dist = "Tukey")

# STUS
kruskal.test(FDSH~RL, data = stus)
posthoc.kruskal.nemenyi.test(x=stus$FDSH, g=stus$RL, dist = "Tukey")


## ESTIMATION OF VARIANCE EXPLAINED AT DIFFERENT LEVELS
##Outline:
# 1. Model was fitted using *lmer* function.
# 2. Distribution of residuals was visually checked using normal QQ plot.
# 3. Proportion of variance explained by random and fixed effects was calculated as described in [Nakagawa and Schielzeth (2012)](https://besjournals.onlinelibrary.wiley.com/doi/full/10.1111/j.2041-210x.2012.00261.x).
# 4. Confidence intervals for fixed effect estimates and for random effects standard deviations were calculated using parametric bootstrap.
# 5. Results were merged and final table was reported.
# 6. Random effect were vizialized by *plot_model* function from package *sjPlot*.

## VARIANCE in TW
#Model fitting
TWmodel <- lmer(TWmg~ssp+(1|locality/WDS/RL), data = ris) 
summary(TWmodel)

#Check distribution of residuals
hist(resid(TWmodel))
{qqnorm(resid(TWmodel))
  qqline(resid(TWmodel))}
ggqqplot(resid(TWmodel), main="Normal Q-Q Plot of TWmodel residuals")
shapiro.test(resid((TWmodel)))

# CALCULATION OF VARIANCE IN FIXED EFFECTS
TWvarF <- var(as.vector(fixef(TWmodel) %*% t(TWmodel@pp$X)))

# PROPORTION OF VARIANCE ASSOCIATED WITH SUBSPECIES IDENTITY (FIXED EFFECTS)
# calculated using equation #26 from Nakagawa and Schielzeth (2012)
# VarCorr() extracts variance components for each random effect
# attr(VarCorr(TWmodel),'sc')^2 extracts the residual variance
R2.ssp <- TWvarF/(TWvarF+VarCorr(TWmodel)$RL[1]+VarCorr(TWmodel)$WDS[1]+VarCorr(TWmodel)$locality+attr(VarCorr(TWmodel),"sc")^2)
# PROPORTION OF VARIANCE ASSOCIATED WITH RL IDENTITY 
TWR.rl <- VarCorr(TWmodel)$RL[1]/(TWvarF + VarCorr(TWmodel)$RL[1]+VarCorr(TWmodel)$WDS[1]+VarCorr(TWmodel)$locality[1]+attr(VarCorr(TWmodel), "sc")^2)
# PROPORTION OF VARIANCE ASSOCIATED WITH WDS IDENTITY 
TWR.wds <- VarCorr(TWmodel)$WDS[1]/(TWvarF + VarCorr(TWmodel)$RL[1]+VarCorr(TWmodel)$WDS[1]+VarCorr(TWmodel)$locality[1]+attr(VarCorr(TWmodel), "sc")^2)
# PROPORTION OF VARIANCE ASSOCIATED WITH LOCALITY
TWR.loc <- VarCorr(TWmodel)$locality[1]/(TWvarF + VarCorr(TWmodel)$RL[1]+VarCorr(TWmodel)$WDS[1]+VarCorr(TWmodel)$locality[1]+attr(VarCorr(TWmodel), "sc")^2)
# PROPORTION OF UNEXPLAINED VARIANCE
TWR2.unex <- 1-(R2.ssp+TWR.rl+TWR.wds+TWR.loc)
# MERGE THESE COMPONENTS INTO A SINGLE VECTOR
ALL.TWR2 <- c(TWR.rl, TWR.wds, TWR.loc, TWR2.unex, NA, R2.ssp)
# GET STANDARD DEVIATIONS FOR RANDOM EFFECTS AND FIXED EFFECT ESTIMATES
TWest <- c(VarCorr(TWmodel)$RL[1], VarCorr(TWmodel)$WDS[1], VarCorr(TWmodel)$locality[1], attr(VarCorr(TWmodel),"sc")^2, summary(TWmodel)$coefficients[,1])
# CALCULATE CONFIDENCE INTERVALS FOR RAMDOM EFFECT STANDARD DEVIATIONS AND FIXED EFFECT ESTIMATES
twconfint <- confint(TWmodel, method="boot")
# CALCULATE CONFIDENCE INTERVALS FOR RAMDOM EFFECT VARIATINS
twconfint[1:4,]<-twconfint[1:4,]^2
# PREPARE FINAL TABLE
TWres <- cbind(TWest,twconfint,ALL.TWR2)
rownames(TWres)<-c("RL","WDS","Locality","Residual","Fixed (Intercept)", "Fixed (mmd vs. mms)")
colnames(TWres)<-c("estimate","2.5%.CI","97.5%.CI","R^2")

round(TWres[c(5,6,1,2,3,4),],4)
TWresB<-TWres[c(1,2,3,4,6),c(1,4)]
TWresB[5,1]<-TWvarF

#VIZUALIZE RANDOM EFFECT
##TWmodel2 <- lmer(TWmg~ssp+(1|locality/WDS/RL), data = ris)
rand.ef.plot.TW <- plot_model(TWmodel, type = "re", show.p = T)
rand.ef.plot.TW[1]
rand.ef.plot.TW[2]
rand.ef.plot.TW[3]


## VARIANCE IN SC
SCmodel <- lmer(SC~ssp+(1|locality/WDS/RL), data = ris)
summary(SCmodel)
hist(resid(SCmodel))
{qqnorm(resid(SCmodel))
  qqline(resid(SCmodel))}
ggqqplot(resid(SCmodel), main="Normal Q-Q Plot of SCmodel residuals")
shapiro.test(resid(SCmodel))

SCvarF <- var(as.vector(fixef(SCmodel)%*% t(SCmodel@pp$X)))
SCR2.ssp <- SCvarF/(SCvarF+VarCorr(SCmodel)$RL[1]+VarCorr(SCmodel)$WDS[1]+VarCorr(SCmodel)$locality+attr(VarCorr(SCmodel),"sc")^2)

SCR.rl <- VarCorr(SCmodel)$RL[1]/(SCvarF+VarCorr(SCmodel)$RL[1]+VarCorr(SCmodel)$WDS[1]+VarCorr(SCmodel)$locality+attr(VarCorr(SCmodel),"sc")^2)

SCR.wds <- VarCorr(SCmodel)$WDS[1]/(SCvarF+VarCorr(SCmodel)$RL[1]+VarCorr(SCmodel)$WDS[1]+VarCorr(SCmodel)$locality+attr(VarCorr(SCmodel),"sc")^2)

SCR.loc <- VarCorr(SCmodel)$locality[1]/(SCvarF+VarCorr(SCmodel)$RL[1]+VarCorr(SCmodel)$WDS[1]+VarCorr(SCmodel)$locality+attr(VarCorr(SCmodel),"sc")^2)

SCR2.unex <- 1-(SCR2.ssp+SCR.rl+SCR.wds+SCR.loc)

ALL.SCR2 <- c(SCR.rl,SCR.wds, SCR.loc, SCR2.unex, NA, SCR2.ssp)
ALL.SCR2

SCest <- c(VarCorr(SCmodel)$RL[1], VarCorr(SCmodel)$WDS[1], VarCorr(SCmodel)$locality[1], attr(VarCorr(SCmodel),"sc")^2, summary(SCmodel)$coefficients[,1])           

SCconfint <- confint(SCmodel, method="boot")
SCconfint[1:4,]<-SCconfint[1:4,]^2

SCres <- cbind(SCest,SCconfint, ALL.SCR2)
rownames(SCres) <- c("RL","WDS","Locality","Residual","Fixed (Intercept)", "Fixed (mmd vs. mms)")
colnames(SCres) <- c("estimate","2.5%.CI","97.5%.CI","R^2")
round(SCres[c(5,6,1,2,3,4),],4)
SCresB<-SCres[c(1,2,3,4,6),c(1,4)]
SCresB[5,1]<-SCvarF

rand.ef.plot.SC <- plot_model(SCmodel, type="re", show.p=T)
rand.ef.plot.SC[1] # level RL
rand.ef.plot.SC[2] # level WDS
rand.ef.plot.SC[3] # level locality


## variance in BW
BWmodel <- lmer(sqrt(BW)~ssp+(1|locality/WDS/RL), data = ris)
summary(BWmodel)
hist(resid(BWmodel))
{qqnorm(resid(BWmodel))
  qqline(resid(BWmodel))}
ggqqplot(resid(BWmodel), main="Normal Q-Q Plot of BWmodel residuals")
shapiro.test(resid(BWmodel))

BWvarF <- var(as.vector(fixef(BWmodel)%*% t(BWmodel@pp$X)))

BWR2.ssp <- BWvarF/(BWvarF+VarCorr(BWmodel)$RL[1]+VarCorr(BWmodel)$WDS[1]+VarCorr(BWmodel)$locality[1]+attr(VarCorr(BWmodel),"sc")^2)
BWR.rl <- VarCorr(BWmodel)$RL[1]/(BWvarF+VarCorr(BWmodel)$RL[1]+VarCorr(BWmodel)$WDS[1]+VarCorr(BWmodel)$locality[1]+attr(VarCorr(BWmodel),"sc")^2)
BWR.wds <- VarCorr(BWmodel)$WDS[1]/(BWvarF+VarCorr(BWmodel)$RL[1]+VarCorr(BWmodel)$WDS[1]+VarCorr(BWmodel)$locality[1]+attr(VarCorr(BWmodel),"sc")^2)
BWR.loc <- VarCorr(BWmodel)$locality[1]/(BWvarF+VarCorr(BWmodel)$RL[1]+VarCorr(BWmodel)$WDS[1]+VarCorr(BWmodel)$locality[1]+attr(VarCorr(BWmodel),"sc")^2)

BWR2.unex <- 1-(BWR2.ssp+BWR.rl+BWR.wds+BWR.loc)

ALL.BWR2 <- c(BWR.rl, BWR.wds, BWR.loc, BWR2.unex, NA, BWR2.ssp)

BWconfint <- confint(BWmodel, method="boot")
BWconfint[1:4,]<-BWconfint[1:4,]^2

BWest <- c(VarCorr(BWmodel)$RL[1], VarCorr(BWmodel)$WDS[1], VarCorr(BWmodel)$locality[1], attr(VarCorr(BWmodel),"sc")^2, summary(BWmodel)$coefficients[,1])
BWres <- cbind(BWest, BWconfint, ALL.BWR2)
rownames(BWres) <- c("RL","WDS","Locality","Residual","Fixed (Intercept)", "Fixed (mmd vs. mms)")
colnames(BWres) <- c("estimate","2.5%.CI","97.5%.CI","R^2")
round(BWres[c(5,6,1,2,3,4),],4)
BWresB<-BWres[c(1,2,3,4,6),c(1,4)]
BWresB[5,1]<-BWvarF

rand.ef.plot.BW <- plot_model(BWmodel, type = "re", show.p = T)
rand.ef.plot.BW[1]
rand.ef.plot.BW[2]
rand.ef.plot.BW[3]

##variance in DSH
ris2<-ris[ris$DH/(ris$DH+ris$DHnorm)>0,] ## remove zero values 
summary(ris2)

DSHprop <- ris2$DH/(ris2$DH+ris2$DHnorm)
hist(DSHprop)
boxcox(DH/(DH+DHnorm)~ssp, data=ris2, lambda=seq(-1,1,1/20))
lambda <- -0.01
DSHboxcox <- (DSHprop^lambda-1)/lambda

DSHmodel <- lmer(DSHboxcox~ssp+(1|locality)+(1|WDS)+(1|RL), data = ris2)
summary(DSHmodel)

hist(resid(DSHmodel), main=paste("Histogram of residuals from DHS model, lambda = ",lambda))
ggqqplot(resid(DSHmodel), main="Normal Q-Q Plot of Box-Cox transformed DSH")
shapiro.test(resid(DSHmodel))

DSHvarF <- var(as.vector(fixef(DSHmodel)%*% t(DSHmodel@pp$X)))
DSHR2.ssp <- DSHvarF/(DSHvarF+VarCorr(DSHmodel)$RL[1]+VarCorr(DSHmodel)$WDS[1]+VarCorr(DSHmodel)$locality[1]+attr(VarCorr(DSHmodel), "sc")^2)
DSHR.rl <- VarCorr(DSHmodel)$RL[1]/(DSHvarF+VarCorr(DSHmodel)$RL[1]+VarCorr(DSHmodel)$WDS[1]+VarCorr(DSHmodel)$locality[1]+attr(VarCorr(DSHmodel), "sc")^2)
DSHR.wds <- VarCorr(DSHmodel)$WDS[1]/(DSHvarF+VarCorr(DSHmodel)$RL[1]+VarCorr(DSHmodel)$WDS[1]+VarCorr(DSHmodel)$locality[1]+attr(VarCorr(DSHmodel), "sc")^2)
DSHR.loc <- VarCorr(DSHmodel)$locality[1]/(DSHvarF+VarCorr(DSHmodel)$RL[1]+VarCorr(DSHmodel)$WDS[1]+VarCorr(DSHmodel)$locality[1]+attr(VarCorr(DSHmodel), "sc")^2)

DSH.unex <- 1-(DSHR2.ssp+DSHR.rl+DSHR.wds+DSHR.loc)
ALL.DSH <- c(DSHR.rl, DSHR.wds, DSHR.loc, DSH.unex, NA, DSHR2.ssp)
DSHconfint <- confint(DSHmodel, method="boot")
DSHconfint[1:4,]<-DSHconfint[1:4,]^2

DSHest <- c(VarCorr(DSHmodel)$RL[1], VarCorr(DSHmodel)$WDS[1], VarCorr(DSHmodel)$locality[1], attr(VarCorr(DSHmodel),"sc")^2, summary(DSHmodel)$coefficients[,1])
DSHres <- cbind(DSHest, DSHconfint, ALL.DSH)
rownames(DSHres) <- c("RL","WDS","Locality","Residual","Fixed (Intercept)", "Fixed (mmd vs. mms)")
colnames(DSHres) <- c("estimate","2.5%.CI","97.5%.CI","R^2")
round(DSHres[c(5,6,1,2,3,4),],4)
DSHresB<-DSHres[c(1,2,3,4,6),c(1,4)]
DSHresB[5,1]<-DSHvarF

rand.ef.plot.DSH <- plot_model(DSHmodel, type = "re", show.p = T)
rand.ef.plot.DSH[1] 
rand.ef.plot.DSH[2]
rand.ef.plot.DSH[3]

## variance in ASH
ASHprop <- ris$AH/(ris$AH+ris$AHnorm)
boxcox(AH/(AH+AHnorm)~ssp, data=ris, lambda=seq(-1,1,1/20))
lambda.ASH = 0.01
ASHboxcox <- (ASHprop^lambda.ASH-1)/lambda.ASH
ASHmodel <- lmer(ASHboxcox~ssp+(1|locality)+(1|WDS)+(1|RL), data = ris)
summary(ASHmodel)

hist(resid(ASHmodel))
ggqqplot(resid(ASHmodel), main=paste("Normal Q-Q Plot of Box-Cox transformed ASH, lambda = ",lambda.ASH))
shapiro.test(resid(ASHmodel))

ASHvarF <- var(as.vector(fixef(ASHmodel)%*% t(ASHmodel@pp$X)))
ASHR2.ssp <- ASHvarF/(ASHvarF+VarCorr(ASHmodel)$RL[1]+VarCorr(ASHmodel)$WDS[1]+VarCorr(ASHmodel)$locality[1]+attr(VarCorr(ASHmodel), "sc")^2)
ASHR.rl <- VarCorr(ASHmodel)$RL[1]/(ASHvarF+VarCorr(ASHmodel)$RL[1]+VarCorr(ASHmodel)$WDS[1]+VarCorr(ASHmodel)$locality[1]+attr(VarCorr(ASHmodel), "sc")^2)
ASHR.wds <- VarCorr(ASHmodel)$WDS[1]/(ASHvarF+VarCorr(ASHmodel)$RL[1]+VarCorr(ASHmodel)$WDS[1]+VarCorr(ASHmodel)$locality[1]+attr(VarCorr(ASHmodel), "sc")^2)
ASHR.loc <- VarCorr(ASHmodel)$locality[1]/(ASHvarF+VarCorr(ASHmodel)$RL[1]+VarCorr(ASHmodel)$WDS[1]+VarCorr(ASHmodel)$locality[1]+attr(VarCorr(ASHmodel), "sc")^2)

ASH.unex <- 1-(ASHR2.ssp+ASHR.rl+ASHR.wds+ASHR.loc)
ALL.ASH <- c(ASHR.rl, ASHR.wds, ASHR.loc, ASH.unex, NA, ASHR2.ssp)
ASHconfint <- confint(ASHmodel, method="boot")
ASHconfint[1:4,]<-ASHconfint[1:4,]^2

ASHest <- c(VarCorr(ASHmodel)$RL[1], VarCorr(ASHmodel)$WDS[1], VarCorr(ASHmodel)$locality[1], attr(VarCorr(ASHmodel),"sc")^2, summary(ASHmodel)$coefficients[,1])
ASHres <- cbind(ASHest, ASHconfint, ALL.ASH)
rownames(ASHres) <- c("RL","WDS","Locality","Residual","Fixed (Intercept)", "Fixed (mmd vs. mms)")
colnames(ASHres) <- c("estimate","2.5%.CI","97.5%.CI","R^2")
round(ASHres[c(5,6,1,2,3,4),],4)
ASHresB<-ASHres[c(1,2,3,4,6),c(1,4)]
ASHresB[5,1]<-ASHvarF

rand.ef.plot.ASH <- plot_model(ASHmodel, type = "re", show.p = T)
rand.ef.plot.ASH[1]
rand.ef.plot.ASH[2]
rand.ef.plot.ASH[3]

#Final summary tables 
#Supplementary Table S4 

LIST<-list(TW=TWres,SC=SCres,BW=BWres,DSH=DSHres,ASH=ASHres) 

i<-1
DF<-matrix()

for(i in 1: length(LIST)){
  # print(i)
  ACT<-LIST[[i]]
  PASTE<-paste(round(ACT[,1],3)," (",round(ACT[,2],3)," ~ ",round(ACT[,3],3),")",sep="")
  DF.act<-data.frame(PASTE,round(ACT[,4],3))
  colnames(DF.act)<-c(paste("Estimates",names(LIST)[i],sep="."),paste("R^2",names(LIST)[i],sep="."))
  DF<-data.frame(DF,DF.act)
}

DF[,2:dim(DF)[2]]
SupplTable <- DF[,2:dim(DF)[2]]

write.csv(SupplTable, "D:/Publikace/Ecol_Evol_19_RIS/R_RIS/SupplTableS4BW.csv", row.names=FALSE)


#Table 1 in text 
Table1 <-data.frame(BW=round(BWresB[,],3),SC=round(SCresB[,],3),TW=round(TWresB[,],3),DSH=round(DSHresB[,],3),ASH=round(ASHresB[,],3)) 
write.table(Table1,"D:/Publikace/Ecol_Evol_19_RIS/R_RIS/Table1BW.txt",sep="\t",quote = F)
write.csv(Table1, "D:/Publikace/Ecol_Evol_19_RIS/R_RIS/Table1BW.csv", row.names=FALSE)

## Vizualization of pairwise comparisons

## level subspecies
## determine subsp as a factor
subsp <- factor(ris$ssp, levels = c("Mmd", "Mmm"))
head(subsp)

# create a new table with chosen variables 
phen.sub <- data.frame(ris$ssp, ris$BW, ris$SC, ris$FDSH, ris$FASH)
colnames(phen.sub) <- c("ssp", "BW", "SC", "FDSH", "FASH")
head(phen.sub)

#BW
# make additional "analysis" to count mean, sd, max and min to use it in graph
bw.sub.mean <- cast(ssp~.,value = "BW", data=phen.sub, fun=c(min, max, sd, mean))

# and now the graph
bw.sub.plot <- ggplot(bw.sub.mean, aes(x=factor(ssp)))
bw.sub.plot + geom_boxplot(aes(fill=factor(ssp), lower = mean - sd, upper = mean + sd, middle = mean, ymin = min, ymax = max, width=0.75), stat = "identity")+
  scale_fill_manual(values=c(Mmd="dodgerblue2", Mmm="brown2"))+
  geom_jitter(data = phen.sub, aes(x=ssp, y=BW), position = position_jitter(width = 0.1), size=2)+
  geom_rangeframe()+
  theme_classic(base_size = 27)+
  theme(legend.position = "none", axis.title.x = element_blank())+
  theme(axis.text.x = element_text(color = "black", size = 24), axis.text.y = element_text(color = "black"))+
  labs(x="Subspecies", y="Body weight (g)")+#it is possibly not necessay to write subspecies there
  theme(axis.text.y = element_text(size = 23))


#SC
sc.sub.mean <- cast(ssp~.,value = "SC", data = phen.sub, fun=c(min, max, sd, mean))
sc.sub.plot <- ggplot(sc.sub.mean, aes(x=factor(ssp)))
sc.sub.plot + geom_boxplot(aes(fill=factor(ssp), lower = mean - sd, upper = mean + sd, middle = mean, ymin = min, ymax = max, width=0.75), stat = "identity")+
  scale_fill_manual(values=c(Mmd="dodgerblue2", Mmm="brown2"))+
  geom_jitter(data = phen.sub, aes(x=ssp, y=SC), position = position_jitter(width = 0.1), size=2)+
  geom_rangeframe()+
  theme_classic(base_size = 27)+
  theme(legend.position = "none", axis.title.x = element_blank())+
  theme(axis.text.x = element_text(color = "black", size = 24), axis.text.y = element_text(color = "black"))+
  labs(x="Subspecies", y="Sperm count (mil)")+
  theme(axis.text.y = element_text(size = 23))

#dissoc
dis.sub.plot <- ggplot(data = phen.sub, aes(x=ssp, y=FDSH))
dis.sub.plot + geom_boxplot(outlier.shape = NA, aes(fill=factor(ssp)), lwd=1)+
  geom_jitter(position = position_jitter(width = 0.1), size=2)+
  scale_fill_manual(values = c(Mmd="dodgerblue2", Mmm="brown2"))+
  geom_rangeframe()+
  theme_classic(base_size = 27)+
  theme(legend.position = "none", axis.title.x = element_blank())+
  theme(axis.text.x = element_text(color = "black", size = 24), axis.text.y = element_text(color = "black"))+
  labs(y="Dissociated sperm heads")+
  coord_cartesian(ylim = c(0, 0.62))+ # remove outliar in Mmm(Studenec) which would make the graph too "stretched"
  geom_segment(aes(x=0.8, y=0.6, xend=2.2, yend=0.6))+
  geom_text(x=1.5, y=0.61, label="***", size=12)+
  theme(axis.text.y = element_text(size = 23))


#defect  
def.sub.plot <- ggplot(data = phen.sub, aes(x=ssp, y=FASH))
def.sub.plot + geom_boxplot(outlier.shape = NA, aes(fill=factor(ssp)), lwd=1)+
  geom_jitter(position = position_jitter(width = 0.1), size=2)+
  scale_fill_manual(values = c(Mmd="dodgerblue2", Mmm="brown2"))+
  geom_rangeframe()+
  theme_classic(base_size = 27)+
  theme(legend.position = "none", axis.title.x = element_blank())+
  theme(axis.text.x = element_text(color = "black", size = 24), axis.text.y = element_text(color = "black"))+
  labs(y="Abnormal sperm heads")+
  geom_segment(aes(x=0.8, y=0.98, xend=2.2, yend=0.98))+
  geom_text(x=1.5, y=0.99, label="*", size=12)+
  geom_text(x=1.5, y=0.95, label="BC=NS", size=6)+
  theme(axis.text.y = element_text(size = 23))


###level locality
#first determile Loc as a factor
loc2 <- factor(ris$locality, levels = c("Schweben", "Straas", "Buskovice", "Studenec"))
head(loc2)

#new table with chosen variables
phen.loc <- data.frame(loc2, ris$BW, ris$SC, ris$FDSH, ris$FASH)
colnames(phen.loc) <- c("loc2", "BW", "SC", "FDSH", "FASH")
head(phen.loc)

#bw
#count mean and so on
bw.loc.mean <- cast(loc2~., value = "BW", data = phen.loc, fun=c(min, max, sd, mean))
#graph
bw.loc.plot <- ggplot(bw.loc.mean, aes(x=factor(loc2)))
bw.loc.plot + geom_boxplot(aes(fill=factor(loc2),lower = mean - sd, upper = mean + sd, middle = mean, ymin = min, ymax = max, width=0.75),stat= "identity", lwd=1)+
  scale_fill_manual(values=c(Schweben="dodgerblue2",Straas="cadetblue3",Buskovice="brown2",Studenec="coral2"))+
  geom_jitter(data=phen.loc, aes(x=loc2, y=BW), position = position_jitter(width = 0.1), size=2)+ # so, the whiskers in this function reach the outliars values
  geom_rangeframe()+
  theme_classic(base_size=27)+
  theme(legend.position="none", axis.title.x = element_blank())+
  theme(axis.text.x = element_text(color = "black", size = 24), axis.text.y = element_text(color = "black"))+
  labs(y="Body weight (g)")+
  geom_segment(aes(x=2.8, y=29, xend=4.2, yend=29))+
  geom_text(x=3.5, y=29.2, label="*", size=10)+
  geom_text(x=3.5, y=28.5, label="BC=NS", size=6)+
  theme(axis.text.y = element_text(size = 23))


#sc
#count mean and so on
sc.loc.mean <- cast(loc2~., value = "SC", data = phen.loc, fun=c(min, max, sd, mean))
#graph
sc.loc.plot <- ggplot(sc.loc.mean, aes(x=factor(loc2)))
sc.loc.plot + geom_boxplot(aes(fill=factor(loc2),lower = mean - sd, upper = mean + sd, middle = mean, ymin = min, ymax = max, width=0.75),stat= "identity", lwd=1)+
  scale_fill_manual(values=c(Schweben="dodgerblue2",Straas="cadetblue3",Buskovice="brown2",Studenec="coral2"))+
  geom_jitter(data=phen.loc, aes(x=loc2, y=SC), position = position_jitter(width = 0.1), size=2)+ # so, the whiskers in this function reach the outliars values
  geom_rangeframe()+
  theme_classic(base_size=27)+
  theme(legend.position="none", axis.title.x = element_blank())+
  theme(axis.text.x = element_text(color = "black", size = 24), axis.text.y = element_text(color = "black"))+
  labs(y="Sperm count (mil)")+
  geom_segment(aes(x=0.8, y=31, xend=2.2, yend=31))+
  geom_text(x=1.5, y=31.5, label="***", size=10)+
  theme(axis.text.y = element_text(size = 23))

#dissoc
dissoc.loc.plot <- ggplot(data=phen.loc, aes(x=loc2, y=FDSH))
dissoc.loc.plot + geom_boxplot(outlier.shape=NA,aes(fill=factor(loc2)), lwd=1)+
  geom_jitter(position = position_jitter(width = 0.1), size=2)+
  scale_fill_manual(values = c(Schweben="dodgerblue2",Straas="cadetblue3",Buskovice="brown2",Studenec="coral2"))+
  geom_rangeframe()+
  theme_classic(base_size=27)+
  theme(legend.position = "none", axis.title.x = element_blank())+
  theme(axis.text.x = element_text(color = "black", size = 24), axis.text.y = element_text(color = "black"))+
  labs(y="Dissociated sperm heads")+
  coord_cartesian(ylim = c(0, 0.6))+ # set the range of axis !!!!! one outliar in Studenec group is not visible now
  theme(axis.text.y = element_text(size = 23))

#defect
deform.loc.plot <- ggplot(data = phen.loc, aes(x=loc2, y=FASH))
deform.loc.plot + geom_boxplot(outlier.shape=NA,aes(fill=factor(loc2)), lwd=1)+
  geom_jitter(position = position_jitter(width = 0.1), size =2)+
  scale_fill_manual(values = c(Schweben="dodgerblue2",Straas="cadetblue3",Buskovice="brown2",Studenec="coral2"))+
  geom_rangeframe()+
  theme_classic(base_size=27)+
  theme(legend.position = "none", axis.title.x = element_blank())+
  theme(axis.text.x = element_text(color = "black", size = 24), axis.text.y = element_text(color = "black"))+
  labs( y="Abnormal sperm heads")+
  theme(axis.text.y = element_text(size = 23))

#level wds
#wds as a factor
wds2 <- factor(ris$WDS, levels = c("SCHUNT", "SCHEFE", "STRB", "STRA", "BUSNA", "BULS", "STUS", "STUF"))
head(wds2)

phen.wds <- data.frame(wds2, ris$BW, ris$SC, ris$FDSH, ris$FASH)
colnames(phen.wds) <- c("wds2", "BW", "SC", "FDSH", "FASH")
head(phen.wds)
str(phen.wds)

#bw
# count mean and so on
bw.wds.means <- cast(wds2~., value = "BW", data = phen.wds, fun=c(min, max, sd, mean))
#graph
bw.plot.wds <- ggplot(data=bw.wds.means, aes(x=factor(wds2)))
bw.plot.wds + geom_boxplot(aes(fill=factor(wds2), lower = mean - sd, upper = mean + sd, middle = mean, ymin = min, ymax = max, width=0.75),stat= "identity", lwd=1 )+
  scale_fill_manual(values = c("dodgerblue3","dodgerblue","cadetblue3", "cadetblue2", "brown3","brown1","coral3","coral1"))+
  geom_jitter(data=phen.wds, aes(x=wds2, y=BW), position = position_jitter(width = 0.1), size=2)+
  geom_rangeframe()+
  theme_classic(base_size=27)+
  theme(axis.text.x = element_text(color = "black", size = 27), axis.text.y = element_text(color = "black"))+
  theme(legend.position = "none", axis.title.x = element_blank())+
  labs(y="Body weight (g)")+
  geom_segment(aes(x=4.8, y=29, xend=6.2, yend=29))+
  geom_text(x=5.5, y=29.2, label="***", size=11)+
  geom_segment(aes(x=6.8, y=29, xend=8.2, yend=29))+
  geom_text(x=7.5, y=29.2, label="*", size=11)+
  geom_text(x=7.5, y=28.5, label="BC=NS", size=7)+
  theme(axis.text.y = element_text(size = 23))+
  theme(axis.title.y = element_text(size = 30))+
  scale_x_discrete(labels=c("U","E", "B", "A", "N", "L", "S", "F"))

#sc
#count mean and so on
sc.wds.means <- cast(wds2~., value="SC", data=phen.wds, fun=c(min,max, sd, mean))
#graph
sc.plot.wds <- ggplot(data = sc.wds.means, aes(x=factor(wds2)))
sc.plot.wds + geom_boxplot(aes(fill=factor(wds2),lower = mean - sd, upper = mean + sd, middle = mean, ymin = min, ymax = max, width = 0.75),stat= "identity", lwd=1)+
  scale_fill_manual(values = c("dodgerblue3","dodgerblue","cadetblue3", "cadetblue2", "brown3","brown1","coral3","coral1"))+
  geom_jitter(data=phen.wds, aes(x=wds2, y=SC), position = position_jitter(width = 0.1), size=2)+
  geom_rangeframe()+
  theme_classic(base_size=27)+
  theme(axis.text.x = element_text(color = "black", size = 27), axis.text.y = element_text(color = "black"))+
  theme(legend.position = "none", axis.title.x = element_blank())+
  labs( y="Sperm count (mil)")+
  geom_segment(aes(x=4.8, y=31.3, xend=6.2, yend=31.3))+
  geom_text(x=5.5, y=31.6, label="**", size=11)+
  geom_text(x=5.5, y=30.25, label="BC=NS", size=7)+
  theme(axis.text.y = element_text(size = 23))+
  theme(axis.title.y = element_text(size = 30))+
  scale_x_discrete(labels=c("U","E", "B", "A", "N", "L", "S", "F"))


#dissoc
dissoc.str.plot <- ggplot(data=phen.wds, aes(x=wds2, y=FDSH))
dissoc.str.plot + geom_boxplot(outlier.shape=NA,aes(fill=factor(wds2)), lwd=1) +
  scale_fill_manual(values = c("dodgerblue3","dodgerblue","cadetblue3", "cadetblue2", "brown3","brown1","coral3","coral1"))+
  geom_jitter(position = position_jitter(width = 0.1), size=2)+
  geom_rangeframe()+
  theme_classic(base_size=27)+
  theme(legend.position = "none", axis.title.x = element_blank())+
  theme(axis.text.x = element_text(color = "black", size = 27), axis.text.y = element_text(color = "black"))+
  labs(y="Dissociated sperm heads")+
  coord_cartesian(ylim = c(0, 0.6))+ 
  theme(axis.text.y = element_text(size = 23))+
  theme(axis.title.y = element_text(size = 30))+
  scale_x_discrete(labels=c("U","E", "B", "A", "N", "L", "S", "F"))

#defect
defect.str.plot <- ggplot(data= phen.wds, aes(x=wds2, y=FASH))
defect.str.plot + geom_boxplot(outlier.shape = NA, aes(fill=factor(wds2)), lwd=1)+
  scale_fill_manual(values = c("dodgerblue3","dodgerblue","cadetblue3", "cadetblue2", "brown3","brown1","coral3","coral1"))+
  geom_jitter(position = position_jitter(width = 0.1), size=2)+
  geom_rangeframe()+
  theme_classic(base_size=27)+
  theme(legend.position = "none", axis.title.x = element_blank())+
  theme(axis.text.x = element_text(color = "black", size = 27), axis.text.y = element_text(color = "black"))+
  labs(y="Abnormal sperm heads")+
  geom_segment(aes(x=2.8, y=0.98, xend=4.2, yend=0.98))+
  geom_text(x=3.5, y=0.99, label="**", size=11)+
  geom_text(x=3.6, y=0.945, label ="BC=NS", size=7)+
  geom_segment(aes(x=4.8, y=0.98, xend=6.2, yend=0.98))+
  geom_segment(aes(x=6.8, y=0.98, xend=8.2, yend=0.98))+
  geom_text(x=5.5, y=0.99, label="*", size=11)+
  geom_text(x=5.5, y=0.945, label="BC=NS", size=7)+
  geom_text(x=7.5, y=0.99, label="*", size=11)+
  geom_text(x=7.5, y=0.945, label="BC=NS", size=7)+
  theme(axis.text.y = element_text(size = 23))+
  theme(axis.title.y = element_text(size = 30))+
  scale_x_discrete(labels=c("U","E", "B", "A", "N", "L", "S", "F"))

#level ris
#ris as a factor
ris2 <- factor(ris$RL, levels = c("NU","LU","SU","FU","NE","LE","SE", "FE","NB","LB","SB","FB","LA","SA","FA","UN","EN","BN","AN","UL","EL","BL","AL","US","ES","BS","AS","UF","EF","BF","AF"))  
head(ris2)

#new table
phen.ris <- data.frame(ris2, ris$BW, ris$SC, ris$FDSH, ris$FASH)
colnames(phen.ris) <- c("ris2", "BW", "SC", "FDSH", "FASH")
head(phen.ris)

#bw
#mean and so on
bw.ris.means <- cast(ris2~.,value="BW", data = phen.ris, fun=c(min,max, sd, mean))
bw.ris.means

#graph
bw.ris.plot <- ggplot(data = bw.ris.means, aes(x=factor(ris2)))
bw.ris.plot + geom_boxplot(aes(fill=factor(ris2),lower = mean - sd, upper = mean + sd, middle = mean, ymin = min, ymax = max, width=0.75),stat= "identity", lwd=0.75)+
  scale_fill_manual(values = c("dodgerblue3","dodgerblue3","dodgerblue3","dodgerblue3","dodgerblue","dodgerblue","dodgerblue","dodgerblue","cadetblue3","cadetblue3","cadetblue3","cadetblue3","cadetblue2","cadetblue2","cadetblue2","brown3","brown3","brown3","brown3","brown1","brown1","brown1","brown1","coral3","coral3","coral3","coral3","coral1","coral1","coral1","coral1"))+
  geom_jitter(data=phen.ris, aes(x=ris2, y=BW), position = position_jitter(width = 0.1), size=2)+
  geom_rangeframe()+
  theme_classic(base_size=27)+
  theme(legend.position = "none", axis.title.x = element_blank())+
  theme(axis.text.x = element_text(color = "black", size = 24), axis.text.y = element_text(color = "black"))+
  labs(y="Body weight (g)")+
  geom_segment(aes(x=12.8, y=29, xend=15.2, yend=29))+
  geom_text(x=14, y=29.2, label="**", size=10)+
  geom_text(x=14, y= 28.5, label="BC=NS", size=6)+
  geom_segment(aes(x=27.8, y=29, xend=31.2, yend=29))+
  geom_text(x=29.5, y=29.2, label="**", size=10)+
  theme(axis.text.y = element_text(size = 23))


#sperm
#mean and so on
sperm.ris.means <- cast(ris2~., value = "SC", data=phen.ris, fun=c(min, max, sd, mean))
sperm.ris.means

#graph
sperm.ris.plot <- ggplot(data = sperm.ris.means, aes(x=factor(ris2)))
sperm.ris.plot + geom_boxplot(aes(fill=factor(ris2), lower = mean - sd, upper = mean + sd, middle = mean, ymin = min, ymax = max, width=0.75),stat= "identity", lwd=1)+
  scale_fill_manual(values = c("dodgerblue3","dodgerblue3","dodgerblue3","dodgerblue3","dodgerblue","dodgerblue","dodgerblue","dodgerblue","cadetblue3","cadetblue3","cadetblue3","cadetblue3","cadetblue2","cadetblue2","cadetblue2","brown3","brown3","brown3","brown3","brown1","brown1","brown1","brown1","coral3","coral3","coral3","coral3","coral1","coral1","coral1","coral1"))+
  geom_jitter(data=phen.ris, aes(x=ris2, y=SC), position = position_jitter(width = 0.1), size=2)+
  geom_rangeframe()+
  theme_classic(base_size=27)+
  theme(legend.position = "none", axis.title.x = element_blank())+
  theme(axis.text.x = element_text(color = "black", size = 24), axis.text.y = element_text(color = "black"))+
  labs(y="Sperm count (mil)")+
  geom_segment(aes(x=0.8, y=31.4, xend=4.2, yend=31.4))+
  geom_text(x=2.5, y=31.7, label="*", size=10)+
  geom_text(x=2.5, y=30.45, label="BC=NS", size=6)+
  geom_segment(aes(x=8.8, y=31.4, xend=12.2, yend=31.4))+
  geom_text(x=10.5, y=31.7, label="***", size=10)+
  geom_segment(aes(x=15.8, y=31.4, xend=19.2, yend=31.4))+
  geom_text(x=17.5, y=31.7, label="*", size=10)+
  geom_text(x=17.5, y=30.45, label="BC=NS", size=6)+
  geom_segment(aes(x=27.8, y=31.4, xend=31.2, yend=31.4))+
  geom_text(x=29.5, y=31.7, label="**", size=10)+
  theme(axis.text.y = element_text(size = 23))


#dissoc
dissoc.ris <- ggplot(data = phen.ris, aes(x=ris2, y=FDSH))
dissoc.ris + geom_boxplot(outlier.shape = NA, aes(fill=factor(ris2)), lwd=0.75)+
  scale_fill_manual(values = c("dodgerblue3","dodgerblue3","dodgerblue3","dodgerblue3","dodgerblue","dodgerblue","dodgerblue","dodgerblue","cadetblue3","cadetblue3","cadetblue3","cadetblue3","cadetblue2","cadetblue2","cadetblue2","brown3","brown3","brown3","brown3","brown1","brown1","brown1","brown1","coral3","coral3","coral3","coral3","coral1","coral1","coral1","coral1"))+
  geom_jitter(position = position_jitter(width = 0.1), size=2)+
  geom_rangeframe()+
  theme_classic(base_size=27)+
  theme(legend.position = "none", axis.title.x = element_blank())+
  theme(axis.text.x = element_text(color = "black", size = 24), axis.text.y = element_text(color = "black"))+
  labs(y="Dissociated sperm heads")+
  coord_cartesian(ylim = c(0,0.6))+ # one outlier in UF is invisible
  geom_segment(x=27.8, y=0.60, xend=31.2, yend=0.60)+
  geom_text(x=29.5, y=0.607, label="**", size=10)+
  geom_text(x=29.5, y=0.58, label="BC=NS", size=6)+
  geom_segment(x=8.8, y=0.60, xend=12.2, yend=0.6)+
  geom_text(x=10.5, y=0.607, label="*", size=10)+
  geom_text(x=10.5, y=0.58, label="BC=NS", size=6)+
  theme(axis.text.y = element_text(size = 23))


#defect
defect.ris <- ggplot(data = phen.ris, aes(x=ris2, y=FASH))
defect.ris + geom_boxplot(outlier.shape = NA, aes(fill=factor(ris2)), lwd=0.75)+
  scale_fill_manual(values = c("dodgerblue3","dodgerblue3","dodgerblue3","dodgerblue3","dodgerblue","dodgerblue","dodgerblue","dodgerblue","cadetblue3","cadetblue3","cadetblue3","cadetblue3","cadetblue2","cadetblue2","cadetblue2","brown3","brown3","brown3","brown3","brown1","brown1","brown1","brown1","coral3","coral3","coral3","coral3","coral1","coral1","coral1","coral1"))+
  geom_jitter(position = position_jitter(width = 0.1), size=2)+
  geom_rangeframe()+
  theme_classic(base_size=27)+
  theme(axis.text.x = element_text(color = "black", size = 24), axis.text.y = element_text(color = "black"))+
  theme(legend.position = "none", axis.title.x = element_blank())+
  labs(y="Abnormal sperm heads")+
  geom_segment(x=8.8, y=0.98, xend=12.2, yend=0.98)+
  geom_text(x=10.5, y=0.99, label="**", size=10)+
  geom_text(x=10.5, y=0.94, label="BC-NS", size=6)+
  theme(axis.title.y = element_text(size = 27))+
  coord_cartesian(ylim = c(0,1.005))

rm(list=ls(all=TRUE))
