# Supplementary material for: Phenotypic effects of the Y chromosome are variable and structured in hybrids among house mouse recombinant lines
Source: Ecol Evol. 2019 May 7;9(10):6124–37. doi: 10.1002/ece3.5196 (PMC6540687; doi:10.1002/ece3.5196)
Supplement: Supplementary file 4 [file ECE3-9-6124-s004.xlsx]

## Sheet: Supplementary Material S4
Phenotypic variance associated with individual hierarchical levels.
Table shows GLMM estimates (parameter estimates for fixed effects and variances for random effects), their 95% bootstrap confidence and R squared-like statistics for each model term.
	BW		TW		SC		DSH		ASH
	Estimate	R2	Estimate	R2	Estimate	R2	Estimate	R2	Estimate	R2
Yssp (Intercept)	4.447 (4.35 ~ 4.544)	NA	82.346 (72.242 ~ 92.505)	NA	15.457 (11.839 ~ 19.128)	NA	-1.828 (-1.915 ~ -1.737)	NA	-2.389 (-2.626 ~ -2.144)	NA
Yssp (mmd vs. mms)	0.025 (-0.125 ~ 0.151)	0.002	2.199 (-11.615 ~ 17.21)	0.005	-1.016 (-5.703 ~ 4.167)	0.008	-0.477 (-0.608 ~ -0.368)	0.334	-0.295 (-0.668 ~ 0.057)	0.039
Yloc	0 (0 ~ 0.013)	0	39.475 (0 ~ 176.549)	0.163	5.531 (0 ~ 23.561)	0.161	0 (0 ~ 0.012)	0	0 (0 ~ 0.081)	0
YWDS	0.004 (0 ~ 0.016)	0.05	0 (0 ~ 36.42)	0	0 (0 ~ 5.294)	0	0 (0 ~ 0.01)	0	0.029 (0 ~ 0.109)	0.052
YRL	0.014 (0.003 ~ 0.026)	0.18	51.716 (13.729 ~ 95.603)	0.214	6.375 (1.944 ~ 11.881)	0.186	0.015 (0 ~ 0.032)	0.089	0.064 (0.003 ~ 0.145)	0.114
Residual	0.06 (0.05 ~ 0.073)	0.768	149.752 (121.377 ~ 175.712)	0.618	22.1 (18.199 ~ 26.582)	0.645	0.098 (0.081 ~ 0.119)	0.577	0.446 (0.368 ~ 0.526)	0.794
