# Supplementary material for: Phenotypic effects of the Y chromosome are variable and structured in hybrids among house mouse recombinant lines
Source: Ecol Evol. 2019 May 7;9(10):6124–37. doi: 10.1002/ece3.5196 (PMC6540687; doi:10.1002/ece3.5196)
Supplement: Supplementary file 5 [file ECE3-9-6124-s005.xlsx]

## Sheet: Sheet 1
S5_Sheet 1: Descriptive statistics for body weight, sperm count, testis weight, dissociated and abnormal sperm heads across all hierarchical levels.
	SC (milions)		TW (grams)		BW (grams)			DSH (frequency)			ASH (frequency)
Yssp	mean	SD*	mean	SD	mean	SD		median	Q1**	Q3***	median	Q1	Q3
YMmd	15.7101	5.97388	0.0831895	0.0148031	19.9171	2.52102		0.197	0.15875	0.24225	0.0885	0.053	0.17075
YMmm	14.5013	5.0989	0.0841767	0.0145156	20.0313	2.42512		0.1255	0.08925	0.149	0.078	0.0445	0.13025
Yloc	mean	SD	mean	SD	mean	SD		median	Q1	Q3	median	Q1	Q3
YSchweben	18.0544	5.30309	0.08925	0.013103	19.8918	2.25117		0.196	0.15875	0.22625	0.082	0.05225	0.13175
YStraas	12.8634	5.52314	0.0758304	0.0134298	19.9479	2.83515		0.204	0.15875	0.28675	0.095	0.0555	0.312
YBuskovice	14.6064	5.9929	0.0829206	0.0145741	20.5267	2.49695		0.123	0.091	0.148	0.08	0.044	0.1315
YStudenec	14.3764	3.82707	0.0856698	0.0144409	19.4425	2.21857		0.127	0.087	0.149	0.07	0.046	0.122
YWDS	mean	SD	mean	SD	mean	SD		median	Q1	Q3	median	Q1	Q3
YSCHUNT	18.3359	4.76278	0.0893875	0.0131961	20.1412	2.52639		0.1975	0.17775	0.2375	0.096	0.0545	0.138
YSCHEFE	17.8042	5.79711	0.0891278	0.0132057	19.67	1.98506		0.1875	0.1475	0.217	0.077	0.04975	0.12875
YSTRB	13.0121	6.04161	0.0756576	0.0151039	19.6418	2.36722		0.24	0.162	0.299	0.153	0.075	0.346
YSTRA	12.65	4.80513	0.0760783	0.0109071	20.387	3.40621		0.182	0.152	0.275	0.064	0.05	0.129
YBUSNA	16.9707	6.38608	0.0873172	0.0139325	21.6352	2.30581		0.116	0.072	0.14	0.057	0.034	0.123
YBULS	12.5897	4.87554	0.0791706	0.0142437	19.5812	2.28072		0.1305	0.0975	0.1525	0.086	0.064	0.14475
YSTUS	13.6632	3.4665	0.0851474	0.0122341	20.4395	2.19896		0.117	0.086	0.144	0.091	0.0675	0.139
YSTUF	14.775	4.00852	0.0859618	0.0157075	18.8853	2.0558		0.1295	0.08775	0.1505	0.0605	0.0355	0.0985
YRL	mean	SD	mean	SD	mean	SD		median	Q1	Q3	median	Q1	Q3
NU	21.9278	3.52882	0.0990333	0.00909148	19.5867	2.11096		0.189	0.17	0.195	0.053	0.048	0.072
LU	15.7	2.87359	0.0835714	0.0170925	18.7414	1.69658		0.241	0.2105	0.256	0.163	0.0985	0.2355
SU	16.0063	5.53672	0.08295	0.0131116	20.2213	2.90345		0.2075	0.17475	0.2375	0.083	0.05225	0.1235
FU	18.9312	4.28368	0.0900625	0.00728343	21.91	2.51763		0.2075	0.1595	0.21875	0.1085	0.0795	0.12975
NE	21.6714	5.1659	0.0878429	0.00842197	18.4186	1.30174		0.197	0.17	0.2165	0.05	0.043	0.1085
LE	15.5437	6.03516	0.0937375	0.0183723	18.9525	1.17186		0.1795	0.146	0.22025	0.085	0.063	0.17775
SE	16.15	7.14313	0.0806125	0.0136946	19.9438	2.58227		0.2065	0.17	0.249	0.0975	0.06375	0.186
FE	18.1308	4.42656	0.0922231	0.00964505	20.6169	1.9175		0.16	0.125	0.206	0.064	0.047	0.111
NB	13.8	4.90488	0.0825875	0.0122603	19.6275	2.84331		0.278	0.22025	0.33775	0.402	0.09375	0.622
LB	18.1556	5.25104	0.0805333	0.0109944	19.6411	2.26608		0.162	0.152	0.191	0.056	0.053	0.093
SB	12.0875	4.42491	0.07685	0.0114115	20.5138	1.8381		0.2385	0.16625	0.29375	0.2	0.1345	0.312
FB	7.3625	4.41974	0.06205	0.0180414	18.785	2.56461		0.2715	0.253	0.33825	0.195	0.1385	0.48
LA	12.9	8.44571	0.07395	0.014544	22.0733	2.73398		0.1475	0.09975	0.262	0.2415	0.05925	0.5175
SA	13.0333	1.97729	0.0753333	0.00781145	16.88	1.96851		0.156	0.1165	0.17825	0.059	0.051	0.067
FA	12.3046	3.5944	0.0776455	0.0109406	21.38	3.11123		0.2	0.174	0.283	0.063	0.046	0.129
UN	16.3417	8.33783	0.08755	0.0197441	22.4483	1.71425		0.127	0.0825	0.146	0.0785	0.0545	0.119
EN	17.5778	5.52896	0.0888778	0.0121934	22.6989	2.73356		0.073	0.069	0.132	0.039	0.034	0.064
BN	9.82	3.78048	0.07562	0.010719	20.88	2.75796		0.132	0.123	0.153	0.089	0.057	0.105
AN	20.7556	3.57591	0.0921	0.0107517	20.4489	1.33717		0.115	0.094	0.119	0.056	0.024	0.131
UL	14.09	6.50913	0.0808	0.0173445	19.992	2.73797		0.1275	0.0975	0.14575	0.086	0.04825	0.106
EL	11.1333	7.59644	0.0652333	0.0173033	16.97	0.65		0.144	0.1045	0.1535	0.08	0.0615	0.0955
BL	11.3	3.64648	0.0748833	0.0107062	19.9075	1.64403		0.12	0.10125	0.1375	0.129	0.08075	0.158
AL	13.1278	3.35421	0.0877222	0.0089441	19.56	2.50467		0.143	0.128	0.161	0.081	0.05	0.092
US	10.79	2.77137	0.07732	0.0088463	20.548	1.53294		0.136	0.072	0.139	0.132	0.091	0.135
ES	16.55	0.777818	0.1051	0.00339411	20.98	0.537401		0.175	0.162	0.188	0.0935	0.07925	0.10775
BS	14.52	3.22909	0.08498	0.0095235	19.116	3.00582		0.09	0.065	0.094	0.078	0.06	0.089
AS	14.2786	3.62857	0.0851571	0.0122753	21.1529	2.16971		0.117	0.0995	0.1505	0.092	0.0435	0.1685
UF	11.3333	3.60806	0.0766889	0.0104075	17.6711	1.96725		0.161	0.146	0.19	0.079	0.061	0.13
EF	18.5143	2.98562	0.109129	0.00965742	20.9471	0.985608		0.127	0.107	0.143	0.046	0.036	0.06
BF	14.9437	2.29058	0.0873375	0.00629942	19.3738	1.72454		0.0915	0.08075	0.10875	0.0815	0.03225	0.1235
AF	15.12	3.80053	0.07699	0.0109906	18.144	1.86875		0.095	0.072	0.14375	0.04	0.02425	0.085
*	SD = standart deviation
**	Q1 = first quartil
***	Q3 = third quartil

## Sheet: Sheet 2
S5_Sheet 2: Significance values for 5 phenotypes across all hierarchical levels. Significant differences without Type I correction are in bold. The differences significant after Bonferroni correction are marked in brown.
	BW	SC	TW	DSH	ASH
intersubspecies level	p value	p value	p value	p value	p value
YMmd x YMmm	0.721	0.0924	0.6025	2.2e-16	0.01412
intrasubspecies	p value	p value	p value	p value	p value
YSchweben x YStraas	0.905	4.7e-07	1.46e-07	0.1704	0.07104
YBuskovice x YStudenec	0.014	0.803	0.311	0.8159	0.5257
interstrain	p value	p value	p value	p value	p value
YSCHUNT x YSCHEFE	0.4	0.679	0.936	0.248	0.5553
YSTRB x YSTRA	0.337	0.804	0.904	0.1296	0.006619
YBUSNA x YBULS	0.00078	0.0039	0.0256	0.1514	0.04938
YSTUS x YSTUF	0.0162	0.2962	0.846	0.559	0.03214
intrastrain *	p value	p value	p value	p value	p value
4 RL within YSCHUNT	0.0815	0.0173	0.0348	0.07467	0.0677
4 RL within YSCHEFE	0.0665	0.169	0.165	0.3702	0.3426
4 RL within YSTRB	0.565	0.000815	0.019	0.02472	0.004558
3 RL within YSTRA	0.00621	0.951	0.801	0.1356	0.3955
4 RL within YBUSNA	0.129	0.0138	0.197	0.6514	0.443
4 RL within YBULS	0.215	0.558	0.0535	0.7898	0.3581
4 RL withinYSTUS	0.476	0.141	0.0432	0.1034	0.7829
4 RL within YSTUF	0.00338	0.00184	3.91e-07	0.009558	0.1067
